# Supplementary material for: A randomised controlled trial to reduce highest priority critically important antimicrobial prescription in companion animals
Source: Nat Commun. 2021 Mar 11;12:1593. doi: 10.1038/s41467-021-21864-3 (PMC7952375; doi:10.1038/s41467-021-21864-3)
Supplement: Supplementary file 4 — Source Data [file 41467_2021_21864_MOESM4_ESM.xlsx]

## Sheet: Key
Sheet	Explanation
Table_1	This sheet contains all source data pertaining to Table 1 (pre-intervention baseline characteristics) of the main manuscript. Each row relates to a single anonymised practice that participated in the trial, with a column 'Group' indicating which group the practice was randomly assigned too. Each further column provides practice-level source data, with 'n' in the relevant column names relating to …
Table_2_3_topline_prescription	This sheet contains topline source data pertaining to Tables 2 and 3 (antimicrobial prescription pre and post-intervention) of the manuscript. Each row relates to a single anonymised practice that participated in the trial, with a column 'Group' indicating which group the practice was randomly assigned too. Each column name indicates the administration route and/or classification of the antimicro…
Tables_2_3_MPC_anti-infl_euth	This sheet contains all source data pertaining to Tables 2 and 3 (highest priority critically important antimicrobial prescription by main presenting complaint) in the main manuscript. Each row relates to a single anonymised practice that participated in the trial, with a column 'Group' indicating which group the practice was randomly assigned too. Each column name indicates the involved species,…
Table_4	This sheet contains all source data pertaining to Table 4 (temporal highest priority critically important antimicrobial prescription) of the manuscript. 'Practice ID' designates data designation by practice, with ''Month' indicating the month and year in which that particular value was recorded, with a column 'Group' indicating which group the practice was randomly assigned too, and 'Species' to …
Table5_6	This sheet contains all source data pertaining to Tables 5 and 6 (antimicrobial prescription choice by class) of the manuscript. Each row relates to a single anonymised practice that participated in the trial, with a column 'Group' indicating which group the practice was randomly assigned too. Each column name designates species, intervention stage and antimicrobial class (or beta-lactam sub-clas…

## Sheet: Table_1
Practice_ID	Group	vet_FTE	Locum_percentage_of_FTE	n_canine_consults	n_feline_consults	n_canine	n_feline	Median_canine_age	Median_feline_age	Male_dog_percentage	Male_cat_percentage	Neutered_dog_percentage	Neutered_cat_percentage	Insured_dog_percentage	Insured_cat_percentage	Vaccinated_dog_percentage	Vaccinated_cat_percentage	Percentage_canine_consults_gastroenteric	Percentage_canine_consults_respiratory	Percentage_canine_consults_pruritus	Percentage_canine_consults_trauma	Percentage_canine_consults_tumour	Percentage_canine_consults_kidney_disease	Percentage_canine_consults_other_unwell	Percentage_canine_consults_post_op	Percentage_canine_consults_other_healthy	Percentage_feline_consults_vaccination	Percentage_feline_consults_gastroenteric	Percentage_feline_consults_respiratory	Percentage_feline_consults_pruritus	Percentage_feline_consults_trauma	Percentage_feline_consults_tumour	Percentage_feline_consults_kidney_disease	Percentage_feline_consults_other_unwell	Percentage_feline_consults_post_op	Percentage_feline_consults_other_healthy
3	Control	5	0	2576	593	1281	370	5.875	5.36	47.63	52.28	77.1	88.36	52.72	28.16	82.88	70.32	2.53	0.54	3.34	2.13	1.23	0.43	4.1	17.04	25.05	21.87	1.33	1.33	1.66	2.31	0.67	1.98	7.92	16.6	25.41
4	Control	1	0	2739	536	1648	390	5.56	6.26	52.98	48.69	58.6	77.05	25.52	17.91	82.48	72.57	1.65	0.72	6.33	3.39	1.69	0.22	9.42	8.33	23.38	27.27	2.01	1.11	2.01	3.25	0.56	0.37	12.7	8.06	22.88
12	Control	7.7	0	6121	3244	3905	2363	5.92	7.38	49.7	46.98	67.67	79.65	12.43	8.38	84.77	80.15	1.21	0.24	2.35	1.86	0.5	0.13	23.16	2.96	15.5	33.61	0.37	0.46	0.89	2.29	0.18	0.22	21.32	2.2	13.47
13	Control	3.53	0	2285	757	1430	537	7.21	9.83	51.86	49.8	66.26	86.39	13	5.94	81.4	64.73	4.31	1.21	5.46	5.85	2.35	0.87	19.31	4.87	16.73	24.15	4.06	2.32	2.82	4.06	1.43	4.66	18.69	4.06	17.27
19	Control	3.28	8.57	2469	966	1455	671	6.05	7.84	54.23	47.83	68.98	81.06	20.74	14.08	87.69	82.09	3.29	0.76	4.78	5.4	1.44	0.12	15.53	4.63	20.33	29.23	2.23	1.43	2.72	6.4	0.72	0.21	15.11	3.3	18.82
21	Control	4.86	38.22	4029	770	2045	463	5.29	6.46	52.79	53.12	63.17	72.86	23.03	15.32	82.48	76.62	1.68	0.4	2.21	1.44	0.52	0.25	25.94	9.91	11.43	26.94	0.26	0.77	1.28	2.41	0.65	0.26	26.81	7.56	11.19
29	Control	2.03	0	1796	643	1010	422	6.5	9.43	50.28	48.37	68.49	88.02	57.13	63.3	86.02	69.67	1.16	0.22	1.26	2.6	0.72	0	11.87	5.87	33.01	20.72	1.38	0.46	1.53	4.6	1.08	0.31	12.52	5.44	30.64
31	Control	4.56	0	1831	578	1109	390	6.99	7.94	49.92	52.6	73.24	84.08	23.21	15.05	81.43	75.61	1.35	0.33	1.29	2.45	0.54	0.05	22.28	9.18	21.95	25.42	0.69	0.34	0.69	2.69	0.17	0	20.71	9.26	19.94
35	Control	8.01	1.4	6628	3919	4080	2736	5.44	6.55	51.69	46.24	67.71	85.76	21.74	13.55	80.48	67.7	3.97	1.19	5.42	5.58	1.6	0.23	17.4	6.21	13.7	28.65	3.4	1.93	3.88	5.73	1.23	0.94	19.31	3.9	12.33
36	Control	3.64	0	2862	1029	1407	617	4.605	5.92	55.84	46.84	70.44	88.05	45.95	50.24	84.21	71.91	1.75	0.42	1.65	2.69	0.17	0.17	11.06	2.45	34.81	23.44	0.87	0.19	1.25	1.53	0.29	0.1	9.82	2.65	34
38	Control	3.95	0	2990	2229	1550	1384	5.79	7	51.17	50.79	67.09	81.34	14.01	5.07	75.99	63.12	1.09	0.7	2.16	1.29	0.7	0.23	27.73	4.72	21.38	21.84	0.8	0.36	1.28	0.8	0.4	0.27	28.56	3.42	19.73
39	Control	1.95	0	460	322	335	250	4.315	3.525	56.3	42.55	76.09	69.88	12.17	17.08	79.78	53.73	3.77	0.43	3.97	5.15	0.22	0.22	10.51	11.2	30.93	16.8	1.23	0.62	1.83	5.57	0	0.62	12.74	9.55	30.75
42	Control	1	0	2093	231	1119	161	6.17	7.34	50.41	43.29	54.95	68.83	32.39	21.21	74.82	60.61	2.24	0.48	5.29	2.1	0.62	0.14	26.61	7.43	9.28	25.48	2.12	1.28	1.7	2.12	0	0.86	28.7	3.75	11.83
45	Control	3.93	0	1315	344	832	250	5.89	7.745	48.21	47.97	61.83	82.27	53.61	39.83	72.4	59.3	1.42	0.98	2.08	1.2	1.2	0	16.98	6.8	21.73	29.07		0.29	1.71	2.27	0	0.58	16.3	5.49	22.35
47	Control	3.19	7.06	2497	1479	1243	935	6.15	7.76	49.02	46.18	69.76	86.34	51.98	48.34	87.87	78.84	3.18	1.15	4.77	4.98	1.19	0.12	9.89	8.2	22.93	28.55	1.99	1.79	1.79	3.71	0.8	1.07	13.26	6.92	20.57
52	Control	1	0	4498	1568	2289	1009	5.86	7.815	54.27	47.9	76.63	86.73	32.75	15.75	78.26	67.92	1.79	0.73	2.98	3.06	1.58	0.29	18.38	23.14	10.38	21.6	2.12	1.01	1.07	3.27	0.88	0.88	19.05	21.83	10.35
53	Control	6.92	0	1180	473	968	410	5.51	8.31	49.58	48.2	67.46	79.49	19.49	7.82	75.34	71.25	4.92	1.5	3.91	4.68	0.92	0.17	16.73	4.38	18.84	28.87	2.27	2.07	2.27	4.44	0.42	1.05	18.87	3.27	16.58
54	Control	10.51	0.142857	9549	3307	5163	2237	6.27	7.16	49.61	47.26	72.05	84.15	23.87	9.46	75.91	64.17	4.64	1.26	7.21	5.35	1.82	0.32	18.26	10.44	12.39	26.74	2.91	2.28	3.67	6.1	0.63	0.48	19.32	8.44	11.95
56	Control	4.64	0	6491	2017	2925	1172	6.67	8.55	49.71	51.56	74.46	88	27.47	14.08	76.06	62.22	4.19	1.64	6.73	5.95	2.14	0.26	12.17	13.86	19.12	21.76	4.63	3.17	3.49	6.23	1.27	0.84	14.75	12.61	16.62
60	Control	16.11	16.76	23889	8608	14436	5996	5.44	5.45	51.36	49.42	67.11	77.64	59.36	51	78.51	66.09	3.31	1.19	5.25	4.59	1.57	0.31	16.75	7.31	16.15	27.98	2.68	1.44	3	5.56	0.81	0.82	16.69	7.38	15.48
1	Intense	4.24	33.18	2715	899	1364	551	6.61	8.55	48.99	49.39	77.38	85.87	23.06	8.34	77.9	65.29	5.89	2.2	3.79	4.57	1.95	0	29.13	3.14	8.31	25.39	3.02	1.75	1.53	4.56	1.75	0.88	28.42	5.07	6.55
2	Intense	11.43	0	4487	1897	2704	1294	5.46	6.31	51.68	47.44	62.49	74.91	22.84	15.02	85.58	72.85	2.86	0.75	4.08	4.16	1.23	0.33	15.94	2.96	15.18	33.25	1.04	1.35	1.25	3.56	0.52	0.78	17.16	3.26	14.82
6	Intense	5.33	2.11	1041	597	824	475	5.99	7.03	54.18	47.91	72.62	80.9	37.08	28.14	87.8	81.57	1.89	0.29	3.7	5.1	1.98	0	20.11	6.89	19.43	26.66	1.49	1.49	1.97	4.94	0.5	1.16	17.54	7.3	18.44
11	Intense	3.63	0	1662	865	1047	603	6.65	8.59	48.8	50.75	79.6	91.21	28.04	19.54	87.18	80	1.36	0.24	3.32	0.95	0.89	0.12	18.17	2.98	31.12	22.07	0.46	0.12	1.59	0.92	0.46	0.46	17.85	2.37	30.3
14	Intense	7.63	0	4591	2171	2289	1309	6.31	7.84	56.87	50.44	75.02	87.43	22.04	14.05	86.04	75.82	2.03	0.63	5.28	2.75	1.08	0.13	21.09	7.46	20.06	22.46	2.07	1	1.81	2.65	0.82	0.46	21.08	6.38	22.19
15	Intense	10.66	0.53	799	457	676	399	6.96	8	50.69	49.23	63.08	77.02	14.14	10.5	82.23	73.09	3.62	1.36	7.63	5.33	3.15	0.5	14.36	10.83	12.1	29.69	2.14	2.35	2.77	3.18	1.72	1.3	17.81	8.05	11.95
17	Intense	6.31	0	4431	1713	2243	1048	6.4	7.3	52	51.61	78.33	88.32	22.79	14.01	87.88	76.12	3.13	0.85	5.08	7.22	2.51	0.45	15.81	7.92	17.93	26.95	2.62	0.64	2.5	5.15	1.5	2.34	15.86	7.41	17.37
18	Intense	5.58	0	3112	1807	2087	1340	5.99	8.37	53.66	49.97	72.85	81.24	30.85	14.94	87.05	79.14	3.68	0.83	3.17	6.24	1.58	0.19	16.72	6.38	13	33.25	2.43	1.2	2.11	5.24	0.66	0.55	18.2	3.47	10.5
20	Intense	4.22	8	4504	2626	2841	1895	5.59	5.785	52.86	46.88	64.81	78.48	28.13	17.75	79.29	69.38	3.31	1.36	4.37	3.99	0.99	0.13	15.94	6.3	18.09	29.28	2.38	1.61	2.49	3.99	0.53	0.49	15.75	5.88	17.94
23	Intense	5	0	1240	522	756	373	6.29	8.985	48.71	47.7	75.4	83.33	43.55	34.1	86.21	79.31	7.74	1.67	10.47	8.69	3.95	0.96	10.21	7.26	15.13	23.68	6.95	4.22	4.92	6.12	3.69	4.22	10.62	6.12	15.81
24	Intense	7.38	2.29	3142	1441	1575	886	5.235	8.34	52.8	51.91	76.51	87.72	18.91	16.93	79.79	77.86	3.02	1.01	4.06	3.59	1.1	0.51	16.06	8.58	25.28	23.43	2.37	0.69	1.23	3.22	0.83	2.31	15.43	6.85	24.75
25	Intense	3.6	0	6098	2199	3408	1486	4.71	6.02	54.41	51.71	68.1	79.22	21.38	13.73	87.29	74.31	1.25	0.15	1.47	1.39	0.67	0.08	19.65	6.4	15.88	32.36	0.41	0.45	1.12	2.31	0.27	0.23	18.74	5.82	15.29
26	Intense	4.91	0	1606	932	1062	709	5.1	8	51.87	50.97	70.42	78.86	30.64	20.6	85.43	76.72	4.46	0.99	3.72	4.58	1.41	0.5	14.48	4.46	25.96	25.97	3.02	1.38	2.61	4.21	0.21	0.85	14.73	2.71	24.35
34	Intense	3.44	0	687	499	530	392	5.41	5.82	49.05	46.69	69.29	78.56	24.02	15.23	84.86	77.15	1.72	0.72	9.01	3.65	0.72	0.58	4.58	8.89	25.89	25.3	2.16	1.38	3.29	2.73	0.4	1.58	7.76	9.76	25.96
37	Intense	9.28	7.28	9145	2196	4785	1445	7.14	8.155	54.31	45.72	64.71	69.81	4.94	2.41	80.45	62.89	2.46	0.85	3.9	4.04	2.29	0.31	19.74	6.54	18.33	25.18	1.79	1.74	2.49	4.81	1.61	0.77	21.32	5.71	16.37
40	Intense	1.37	78.08	443	561	310	431	5.11	5.59	51.47	49.02	48.76	72.01	56.43	47.42	80.36	63.81	4.94	0.89	6.93	4.53	1.12	0.23	21.17	2.42	7.71	29.52	3.77	2.77	4.43	4.75	0.88	0.88	21.97	1.41	9.37
44	Intense	5.57	3.03	3794	1211	2337	877	7.01	8.42	49.55	50.7	65.26	74.07	20.3	13.46	73.64	64.57	3.39	1.07	6.83	6.41	2.52	0.37	21.11	10.2	13.52	21.57	1.7	2.42	2.73	6.05	1.3	1.86	24.64	7.2	13.31
49	Intense	4.33	2.6	3780	1016	2131	705	6.48	7.215	46.9	51.18	60.82	79.63	13.54	5.81	78.65	66.04	3.28	1.31	4.64	4.26	1.2	0.55	18.97	8.87	11.83	29.83	2.21	2.96	4.15	4.42	0.78	1.07	18.26	6.96	10.33
57	Intense	2.78	0	4344	944	1916	520	6.475	8.17	55.55	53.71	68.97	81.46	79.33	68.86	74.45	63.98	3.34	1.45	6.36	3.62	1.9	0.48	15.88	7.4	17.21	24.18	2.58	0.94	3.08	4.74	0.84	1.36	18.62	5.6	20.2
58	Intense	1.06	5.33	1745	1108	1062	771	6.37	7.075	52.89	50.09	70.54	85.47	26.42	16.34	69.91	63.9	2.79	1.36	2.95	3	1.8	0.34	16.03	3.59	28.31	23.74	2.98	1.6	1.51	3.4	0.81	0.81	18.23	3.23	24.16
5	Light	6.38	0	1888	1126	1075	788	5.455	7.565	48.2	48.22	75.85	87.66	26.32	18.65	87.24	80.73	3.92	0.68	4.79	5.46	1.56	0.11	20.61	6.12	16.24	27.03	3.51	0.53	2.76	3.6	1.23	0.44	19.28	4.33	18.11
7	Light	1.7	26.47	3822	2036	2376	1482	6.14	7.74	51.15	48.87	75.85	86.44	25.75	18.66	75.43	74.8	1.39	0.7	2.38	1.52	1.11	0.1	24.85	5.23	22.1	25.09	0.63	0.44	0.78	1.4	0.39	0.29	23.11	4.37	21.81
8	Light	4.41	31.91	10436	6166	4871	3686	5.86	8.21	53.09	49.64	75.41	82.87	30.64	26.91	81.93	76.73	3.05	0.72	3.55	4.43	1	0.2	14.61	4.9	28.38	24.07	2.2	0.8	1.33	5.04	0.27	0.61	15.15	4.37	26.07
9	Light	13.44	0	10619	2790	5727	1794	4.73	6.31	52.27	44.12	58.32	78.78	14.48	9.03	82.54	71.22	2.12	0.67	3.6	3.17	1.02	0.23	9.56	8.59	24.79	25.04	1.66	0.82	1.59	2.96	0.92	0.85	9.97	8.58	27.1
10	Light	14.71	5.35	13476	6365	6613	3922	5.72	7.22	52.69	50.04	71.28	86.9	20.64	13.76	83.5	77.17	2.92	0.75	3.66	3.47	1.36	0.23	18.52	6.33	25.67	22.38	1.73	0.62	1.85	3.22	0.78	0.55	18.32	4.53	25.95
16	Light	5.74	0	9932	1551	5383	976	5.55	6.48	47.1	45.39	53.5	78.4	48.54	49.39	76.86	62.6	1.98	0.63	2.22	2.78	1.36	0.56	22.09	7.96	16.73	25.4	1.34	1.27	1.52	2.94	1.08	1.15	22.68	7.24	16.21
22	Light	6.18	0	2968	763	1840	546	5.725	6.81	48.99	51.51	74.09	87.16	19.07	12.06	79.08	69.59	3.29	0.8	3.85	5.48	0.9	0.64	20.51	12.68	11.03	27.4	1.29	2.43	2.68	6.84	0.65	0.78	19.09	11.38	9.49
27	Light	3	0	1004	424	626	340	7.35	8.275	49.3	45.75	61.75	82.55	15.14	5.9	81.57	70.28	4.38	1.67	7.29	5.99	1.57	0.1	12.47	7.38	15.77	31.28	1.4	1.17	2.3	7.83	0.24	0.24	15.2	3.64	15.87
28	Light	3.53	0	2533	893	1536	646	5.89	7.76	47.89	50.62	74.65	88.8	24.32	12.43	83.3	73.24	1.02	0.28	2.31	0.94	0.28	0.08	8.98	8.42	26.71	34.34	0.33	0.45	0.67	0.22	0.22	0	6.98	7.65	23.08
30	Light	0.6	18.88	1322	584	787	389	5.34	7.575	49.7	51.37	74.74	88.36	41.53	31.51	85.17	75.17	2.15	0.9	3.08	3.78	0.75	0.08	23.27	6.9	16.59	29.04	2.01	0.17	0.68	2.5	2.01	0	20.22	6.86	15.85
32	Light	8	0	4975	2376	2358	1476	6.09	7.505	47.84	50.13	73.17	87.71	27.56	18.86	85.85	80.05	2.41	0.58	3.51	2.79	1.6	0.18	13.46	8.21	25.67	28.17	2.1	0.63	1.53	3.38	1.21	0.71	13.66	7.22	21.51
33	Light	2.22	12.67	1759	509	977	345	6.4	6.56	48.83	50.49	70.15	75.64	20.07	11.59	85.56	73.28	5.12	1.29	4.3	7.42	0.57	0	21.58	1.07	15.96	27.08	3.05	2.49	2.86	4.5	0.39	0.2	20.84	0.78	17.9
41	Light	6	12.19	7689	2089	4099	1374	6.24	6.1	53.9	47.58	59.23	74.68	70.93	60.84	82.99	69.17	4.34	1.27	6.32	4.41	1.9	0.26	13.31	4.33	22.59	27.06	2.7	2.11	2.02	5.82	1.46	0.71	14.42	4.83	20.39
43	Light	3.11	3.61	4598	1785	2489	1210	5.975	8.14	52.04	45.43	74.36	87.79	15.48	8.91	81.49	74.79	4.43	0.93	5.06	5.59	1.1	0.3	11.88	9.61	22.01	25.62	2.72	1.44	1.38	5	1	0.94	14.51	6.93	22.02
46	Light	1.04	0	9872	3376	4946	2143	6.48	7.875	51.23	51.69	74.01	82.64	22.17	10.96	77	64.16	3.79	1.25	6.75	5.38	2.33	0.29	15.72	9.33	17.62	24.86	2.99	2.29	3.52	6.87	1.08	0.59	17.74	7	16.46
48	Light	6.35	31.89	2404	736	1489	518	5.77	7.14	50.46	47.55	52.75	72.96	17.68	6.79	74.58	61.41	2.91	0.87	3.42	3.76	1.23	1.03	22.02	8.7	11.52	28.47	2.13	1.34	1.74	5.64	1.21	0.94	19.91	10.02	9.69
50	Light	2.89	0	2399	944	1090	550	7.02	8.1	50.4	54.13	67.24	80.83	14.67	5.4	68.86	55.72	5.74	2.2	12.35	8.61	3.27	0.21	17.84	5.77	11.25	22.05	4.84	3.48	5.03	6.35	3.77	1.26	23	4.55	10.01
51	Light	1	0	3807	1273	1710	758	6.57	7.77	49.12	47.92	73.76	89.63	35.72	17.12	77.67	67.16	4.8	1.42	6.76	7.06	1.81	0.76	20.16	10.06	14.93	19.84	2.38	2.38	3.63	6.19	1.01	1.62	22.24	7.69	16.96
55	Light	5.33	22.16	3675	1667	1850	1086	6.1	7.46	52.73	46.01	59.56	85.36	20.35	9.66	64.27	58.73	3.03	0.84	4.99	4.67	2.05	0.3	11.59	7.36	27.86	24.23	2.29	1.36	2	5.71	0.83	0.24	12.31	5.28	26.21
59	Light	9.06	37.87	8045	2350	4739	1718	6.32	6.405	50.64	51.36	69.57	79.57	65.15	53.62	75.74	66.34	2.61	0.83	4.34	3.83	1.41	0.41	14.86	11.99	19.4	26.91	1.55	0.8	2.41	4.32	0.59	1.47	13.82	10.34	19.47

## Sheet: Table_2_3_topline_prescription
Practice_ID	Group	Canine_pre-intervention_antimicrobial_prescription	Canine_post-intervention_antimicrobial_prescription	Canine_pre-intervention_systemic_antimicrobial_prescription	Canine_post-intervention_systemic_antimicrobial_prescription	Canine_pre-intervention_topical_antimicrobial_prescription	Canine_post-intervention_topical_antimicrobial_prescription	Canine_pre-intervention_HPCIA_prescription	Canine_post-intervention_HPCIA_prescription	Canine_pre-intervention_Systemic_HPCIA_prescription	Canine_post-intervention_Systemic_HPCIA_prescription	Feline_pre-intervention_antimicrobial_prescription	Feline_post-intervention_antimicrobial_prescription	Feline_pre-intervention_systemic_antimicrobial_prescription	Feline_post-intervention_systemic_antimicrobial_prescription	Feline_pre-intervention_topical_antimicrobial_prescription	Feline_post-intervention_topical_antimicrobial_prescription	Feline_pre-intervention_HPCIA_prescription	Feline_post-intervention_HPCIA_prescription	Feline_pre-intervention_Systemic_HPCIA_prescription	Feline_post-intervention_Systemic_HPCIA_prescription
3	control	19.41	18.68	10.21	10.48	10.21	9.02	0.74	0.54	0.5	0.44	21.42	23.29	16.02	17.32	6.41	7.28	14.5	14.56	14.5	14.56
4	control	15.3	15.9	7.7	6.07	7.89	10.14	1.17	0.56	0.51	0.1	14.55	18.84	11.57	13.29	3.54	5.8	9.14	9.42	9.14	9.42
12	control	16.5	17.87	9.2	10.41	8.02	8.2	0.47	0.66	0.28	0.41	13.13	14.26	10.88	11.68	2.59	3.11	7.89	8.42	7.8	8.34
13	control	19.47	20.1	11.68	12.35	8.75	8.51	0.48	0.17	0.26	0.1	19.42	18.84	17.17	16.15	2.77	3.42	11.36	11.08	11.36	11.08
19	control	20.74	23.14	12.11	12.88	9.72	11.28	0.69	1.37	0.24	0.27	16.36	18.95	13.46	15.45	3.52	4.08	4.55	4.28	4.45	4.18
21	control	17.94	16.95	11.74	10.49	6.73	6.97	0.57	0.66	0.5	0.51	16.36	19.08	13.9	16.52	2.6	3.24	9.74	10.56	9.74	10.56
29	control	18.71	19.96	12.08	14.71	7.07	6.13	1.28	1.36	0.89	0.95	19.44	23.02	16.49	19.89	3.11	4.05	10.58	14.73	10.58	14.73
31	control	18.13	17.5	10.21	8.91	8.25	9.27	0.55	0.49	0.38	0.36	13.15	15.46	11.42	13.08	2.08	3.17	5.02	5.55	5.02	5.55
35	control	17.14	18.52	10.65	12.01	6.77	7.02	0.35	0.36	0.24	0.19	17.1	17.83	14.52	14.77	3.01	3.3	5.26	5.12	5.15	5.06
36	control	17.61	17.28	11.25	10.73	7.51	7.23	0.77	0.67	0.31	0.13	11.27	11.92	8.16	9.26	3.6	2.81	5.15	3.65	4.86	3.65
38	control	23.44	23.23	13.61	14.66	10.57	9.45	0.43	0.58	0.37	0.36	22.12	19.26	19.47	17.01	3.28	2.72	7.81	7.27	7.76	7.27
39	control	13.04	20.77	7.17	15.61	5.87	5.63	0.22	1.06	0.22	0.7	9.63	17.67	7.76	16.17	1.86	2.17	6.83	13.17	6.83	13.17
42	control	18.73	20.03	10.18	12.42	9.41	9.14	1.15	1.43	0.24	0.16	19.48	18.75	16.88	14.29	3.03	6.25	6.93	4.46	6.93	4.46
45	control	20.3	20.15	16.5	15.68	5.17	5.64	2.51	2.2	2.05	1.72	16.57	18.48	14.24	15.84	2.91	3.96	9.01	12.87	9.01	12.54
47	control	19.46	21.21	11.85	12.74	8.61	10.1	1.28	1.02	0.48	0.42	13.93	18.14	11.76	14.96	2.5	3.87	7.03	8.6	6.96	8.6
52	control	17.23	16.4	9.4	10.44	8.8	6.89	1.16	0.77	0.93	0.55	15.69	14.97	12.63	12.08	3.25	3.47	9.18	9.59	9.18	9.43
53	control	14.66	15.75	7.37	7.16	7.71	9.04	0.25	0.11	0.25	0	14.8	11.93	12.26	9.52	2.54	2.42	8.25	7.1	8.03	7.1
54	control	15.88	14.87	8.96	8.22	7.39	6.94	0.46	0.52	0.26	0.22	16.84	14.21	14.94	11.98	2.21	2.58	10.16	8.43	10.13	8.29
56	control	19.86	17.73	13.91	11.31	6.3	6.69	0.92	0.92	0.51	0.42	22.95	18.82	20.62	17.1	2.53	2.07	7.64	5.85	7.64	5.75
60	control	15.61	15.03	9.5	9.01	6.68	6.36	0.64	0.37	0.28	0.16	16.05	15.03	13.12	12.26	3.49	3.27	5.84	5.41	5.63	5.36
1	intense	19.34	10.34	11.12	4.79	8.77	5.75	1.58	0.96	1.22	0.38	16.91	8.2	13.13	5.34	3.89	2.96	8.23	1.19	7.9	0.79
2	intense	16.22	14.65	8.91	7.68	7.8	7.33	0.27	0.3	0.18	0.08	15.45	14.54	12.34	11.58	3.32	3.52	6.54	1.81	6.48	1.76
6	intense	18.44	16.21	11.53	9.43	7.59	6.96	0.77	0.88	0.58	0.35	15.08	14.07	13.4	11.22	2.18	3.02	11.06	6.53	11.06	6.53
11	intense	16.25	16.92	10.35	9.94	6.68	7.28	2.17	0.91	2.05	0.76	11.79	12.1	10.17	10.32	2.31	1.77	6.82	3.87	6.59	3.87
14	intense	15.6	14.06	9.76	6.72	6.34	7.87	0.54	0.43	0.33	0.08	14.09	11.57	11.75	9.28	2.76	2.54	6.82	2.44	6.73	2.39
15	intense	15.39	18.22	8.64	10.8	7.26	7.6	0.5	0.31	0.5	0.13	10.72	16.56	8.53	13.32	2.41	3.77	5.91	3.42	5.91	3.42
17	intense	14.08	12.67	9.03	7.39	5.51	5.61	0.5	0.63	0.41	0.54	13.49	11.86	10.92	9.71	2.92	2.52	6.25	3.75	6.25	3.75
18	intense	19.09	20.66	12.72	13.48	7.62	8.15	0.51	0.95	0.42	0.39	14.33	18.98	12.89	16.26	1.72	3.02	5.92	5.45	5.87	5.32
20	intense	18.12	13.89	11.66	8.01	6.99	6.32	0.38	0.17	0.27	0.14	16.98	14.85	14.81	12.34	2.78	3.09	8.61	6.63	8.61	6.63
23	intense	15.97	14.27	9.03	6.31	7.58	8.33	0.73	0.55	0.56	0.18	11.69	11.2	9.77	8.64	2.11	3.1	6.7	3.51	6.51	3.37
24	intense	15.53	17.25	7.16	8.79	8.88	9.04	0.29	0.16	0.22	0.08	12.35	11.65	9.72	8.64	2.71	3.47	5	2.68	4.72	2.62
25	intense	15.48	10.59	8.49	5.95	7.43	5.03	0.74	0.43	0.46	0.24	14.51	9.82	12.32	7.63	2.41	2.4	9.73	3.24	9.69	3.19
26	intense	19.74	19.73	13.2	11.31	7.04	8.58	0.37	0.32	0.37	0.16	17.7	20.94	15.45	18.91	2.25	2.03	11.27	10.47	11.27	10.47
34	intense	15.43	13.93	8.59	8.04	6.99	5.89	0.73	0.54	0.44	0.43	11.22	11.76	9.42	9.63	1.8	2.67	6.01	4.46	6.01	4.46
37	intense	16.26	15.7	8.99	8.66	7.72	7.42	0.37	0.46	0.27	0.15	15.26	15.25	12.66	11.98	3.37	3.84	9.02	7	8.97	6.94
40	intense	21.44	14.72	14.67	8.49	7	6.79	2.03	0.57	1.13	0	20.68	16.84	18	13.13	3.21	4.04	6.06	2.53	6.06	2.53
44	intense	16.82	15.84	9.33	8.82	7.99	6.98	0.5	0.22	0.45	0.07	15.11	13.16	12.14	9.16	3.14	4	8.59	5.03	8.42	5.03
49	intense	20.74	19.04	13.36	9.79	8.28	9.74	1.75	0.36	1.08	0.03	20.57	19.08	16.63	14.8	5.22	4.77	12.5	3.99	12.2	3.89
57	intense	21.78	20.29	12.94	9.88	9.69	11.36	0.67	0.68	0.6	0.35	19.17	17.31	15.89	14.32	4.03	3.42	11.55	6.41	11.33	6.2
58	intense	19.66	12.49	12.26	6.68	8.02	6.14	0.8	0.59	0.69	0.27	16.7	12.18	13.54	9.86	4.06	2.4	8.57	4.55	8.48	4.2
5	light	18.38	15.28	11.33	8.27	8.21	8.03	0.48	0.85	0.42	0.72	15.1	13.95	11.46	11.03	4.8	3.35	6.39	5.51	6.39	5.51
7	light	15.36	17.45	8.16	9.81	7.72	8.27	0.44	0.4	0.18	0.14	11.25	11.48	9.38	9	2.21	2.93	4.57	4.33	4.57	4.22
8	light	15.76	17.08	8.34	9.56	7.88	8.06	0.38	0.42	0.24	0.3	13.09	12.55	10.77	10.19	2.63	2.68	6.18	5.82	6.05	5.82
9	light	14.93	14.5	8.62	7.63	7.02	7.38	1.13	1.47	0.43	0.49	10.47	9.17	8.17	6.4	2.72	2.93	4.7	4.07	4.62	3.95
10	light	17.41	18.3	10.99	10.58	7.06	8.35	0.79	0.69	0.43	0.28	13.94	14.52	11.96	11.7	2.29	3.2	7.9	4.56	7.89	4.54
16	light	20.4	20.21	12.92	12.9	8.25	7.99	0.71	0.6	0.48	0.36	21.34	20.76	18.12	17.01	4	4.27	7.61	8.77	7.54	8.54
22	light	19.24	18.81	10.04	10.01	9.77	9.4	0.34	0.8	0.24	0.48	18.61	18.73	15.6	15.34	3.28	3.81	11.8	11.11	11.8	11.11
27	light	26.49	21.8	17.93	16.09	10.46	7.39	0.6	0.47	0.3	0.19	20.99	22.67	17.45	19.11	4.95	4	9.67	12.89	9.2	12.67
28	light	20.09	21.07	11.53	13.68	9.28	8.06	0.79	0.89	0.43	0.62	15.45	15.59	13.44	12.93	2.35	3.17	9.63	11.28	9.63	10.9
30	light	18.31	18.14	12.56	10	6.81	8.37	1.13	0.78	0.98	0.39	14.04	11.84	12.16	9.54	2.23	3.18	5.14	2.47	4.97	2.47
32	light	15.26	14.1	9.15	7.63	6.41	6.92	1.01	0.51	0.62	0.2	11.53	12.86	9.55	10.36	2.27	2.76	7.62	6.3	7.49	6.25
33	light	15.01	15.25	10.01	8.66	5.57	6.84	0.85	0.73	0.34	0	16.11	11.85	14.34	9.44	1.96	2.61	4.72	4.62	4.72	4.42
41	light	16.67	18.2	9.1	9.83	8.18	9.3	0.85	0.91	0.43	0.52	15.46	16.89	12.11	13.65	3.93	4.01	6.37	6.76	6.03	6.62
43	light	18.81	18.68	10.57	9.59	8.79	9.69	0.65	0.67	0.3	0.22	14.29	14.92	11.32	11.11	3.47	4.2	8.18	3.5	7.96	3.32
46	light	19.64	18.27	12.45	11.19	7.9	7.62	0.83	1.06	0.35	0.45	18.93	16.72	16.05	14.42	3.41	2.71	6.16	5.9	5.98	5.73
48	light	17.01	18.48	9.73	9.94	8.32	8.99	0.46	0.45	0.33	0.2	19.43	22.5	16.98	18.28	2.85	5.1	5.16	4.75	5.16	4.75
50	light	19.01	16.98	12.8	10.74	6.96	6.77	0.5	0.69	0.5	0.41	24.79	19.51	21.72	16.37	3.92	3.73	8.69	8.14	8.69	8.14
51	light	13.9	12.17	8.3	6.94	5.81	5.41	0.5	0.35	0.42	0.32	14.53	15	11.94	12.51	2.99	2.57	8.17	8.16	8.09	8.16
55	light	20.33	20.09	11.78	12.28	9.36	8.47	0.57	1.4	0.3	0.28	17.58	18.21	14.04	16.36	4.08	2.57	9.6	8.79	9.48	8.71
59	light	16.41	14.75	8.99	7.83	8.3	7.41	0.62	0.92	0.39	0.46	14.6	13.91	12.09	11.26	2.94	3.04	7.32	7.28	7.28	7.15

## Sheet: Table_2_3_MPC_anti-infl_euth
Practice_ID	Group	Canine_pre-intervention_vaccination_HPCIA_prescription_percentage	Canine_post-intervention_vaccination_HPCIA_prescription_percentage	Canine_pre-intervention_other_healthy_HPCIA_prescription_percentage	Canine_post-intervention_other_healthy_HPCIA_prescription_percentage	Canine_pre-intervention_post_op_HPCIA_prescription_percentage	Canine_post-intervention_post_op_HPCIA_prescription_percentage	Canine_pre-intervention_gastroenteric_HPCIA_prescription_percentage	Canine_post-intervention_gastroenteric_HPCIA_prescription_percentage	Canine_pre-intervention_respiratory_HPCIA_prescription_percentage	Canine_post-intervention_respiratory_HPCIA_prescription_percentage	Canine_pre-intervention_pruritus_HPCIA_prescription_percentage	Canine_post-intervention_pruritus_HPCIA_prescription_percentage	Canine_pre-intervention_trauma_HPCIA_prescription_percentage	Canine_post-intervention_trauma_HPCIA_prescription_percentage	Canine_pre-intervention_tumour_HPCIA_prescription_percentage	Canine_post-intervention_tumour_HPCIA_prescription_percentage	Canine_pre-intervention_kidney_disease_HPCIA_prescription_percentage	Canine_post-intervention_kidney_disease_HPCIA_prescription_percentage	Canine_pre-intervention_other_unwell_HPCIA_prescription_percentage	Canine_post-intervention_other_unwell_HPCIA_prescription_percentage	Canine_pre-intervention_anti-inflammatory_prescription_percentage	Canine_post-intervention_anti-inflammatory_prescription_percentage	Canine_pre-intervention_Euthanasia_prescription_percentage	Canine_post-intervention_Euthanasia_prescription_percentage	Feline_pre-intervention_vaccination_HPCIA_prescription_percentage	Feline_post-intervention_vaccination_HPCIA_prescription_percentage	Feline_pre-intervention_other_healthy_HPCIA_prescription_percentage	Feline_post-intervention_other_healthy_HPCIA_prescription_percentage	Feline_pre-intervention_post_op_HPCIA_prescription_percentage	Feline_post-intervention_post_op_HPCIA_prescription_percentage	Feline_pre-intervention_gastroenteric_HPCIA_prescription_percentage	Feline_post-intervention_gastroenteric_HPCIA_prescription_percentage	Feline_pre-intervention_respiratory_HPCIA_prescription_percentage	Feline_post-intervention_respiratory_HPCIA_prescription_percentage	Feline_pre-intervention_pruritus_HPCIA_prescription_percentage	Feline_post-intervention_pruritus_HPCIA_prescription_percentage	Feline_pre-intervention_trauma_HPCIA_prescription_percentage	Feline_post-intervention_trauma_HPCIA_prescription_percentage	Feline_pre-intervention_tumour_HPCIA_prescription_percentage	Feline_post-intervention_tumour_HPCIA_prescription_percentage	Feline_pre-intervention_kidney_disease_HPCIA_prescription_percentage	Feline_post-intervention_kidney_disease_HPCIA_prescription_percentage	Feline_pre-intervention_other_unwell_HPCIA_prescription_percentage	Feline_post-intervention_other_unwell_HPCIA_prescription_percentage	Feline_pre-intervention_anti-inflammatory_prescription_percentage	Feline_post-intervention_anti-inflammatory_prescription_percentage	Feline_pre-intervention_Euthanasia_prescription_percentage	Feline_post-intervention_Euthanasia_prescription_percentage
3	control	0.25	0.2	0.81	1.1	1.51	0	0	0	0	4	0	0	0	0	3.12	0	9.09	0	0	0.67	17.31	18.21	0.7	0.75	8.43	9.13	9.9	13.03	18.64	5.41	0	5.88	25	21.43	50	48.15	57.14	30.77	0	18.18	8.33	18.18	27.45	24.62	20.24	24.02	1.69	1.75
4	control	0.21	0	1.08	1.08	0.4	0	0	0	0	9.09	4.32	0	1.04	1.75	0	0	0	0	3.86	1.09	17.09	20.23	1.35	1.17	1.99	1.76	13.21	13.04	2.13	0	0	0	33.33	0	27.27	0	38.89	52.94	33.33	11.11	0	0	12.82	16.28	17.16	16.91	3.17	3.38
12	control	0.04	0	0.45	0.84	1.07	0.43	0	0	6.67	0	2.04	0.85	2.59	1.38	0	0	0	0	0.76	1.43	17.14	17.17	1.14	1.33	0.97	1.54	7.92	7.74	2.74	1.2	0	3.85	26.67	27.78	6.9	4.17	32.89	42.17	16.67	5.88	14.29	0	18.77	16.99	13.47	16.04	2.53	2.5
13	control	0	0	0.22	0.12	0	0	0	0	0	3.03	2.27	0	1.41	0.55	1.82	0	0	0	0.73	0.37	23.72	22.06	1.58	1.78	0.83	0.88	8.23	11.29	3.12	6.06	12.5	9.09	11.11	75	27.27	37.5	40.62	43.08	27.27	8.33	13.51	35	21.26	12.3	24.31	24.95	3.57	4.24
19	control	0.23	0.63	1.11	1	0	1.68	0	1.1	5.26	7.89	0.81	4.05	0	0.61	0	1.67	0	11.11	1.32	1.93	21.63	23.06	0.73	0.55	1.5	1.17	3.57	4.27	6.06	0	9.09	0	28.57	30.77	14.81	3.23	15.15	17.5	0	30	0	0	4.65	5.76	15.63	17.78	2.28	1.75
21	control	0	0.2	0.19	0.23	0.68	0.21	0	0	6.25	0	2.2	0.52	0	0	0	1.89	0	10	1.13	1.54	15.96	14.78	0.87	1.27	4.23	1.14	6.19	0	3.17	0	0	22.22	50	25	20	30	52.63	56.52	20	25	50	25	13.48	17.59	16.49	16.35	2.21	2.9
29	control	0	0.28	1.92	1.69	0.89	0	0	0	0	0	4.35	0	0	0	0	0	0	0	1.65	3.02	19.88	21.73	0.84	1.29	0.6	2.36	15.49	21.98	2.7	3.85	11.11	0	0	0	10	0	22.58	25.81	28.57	37.5	0	0	10.87	12.61	23.02	27.62	3.73	2.39
31	control	0.2	0	0.39	0.43	0	0	4	0	0	0	0	4.35	0	0	0	4.55	0	0	1.14	1.27	18.35	17.23	1.2	1.16	1.02	0	4.17	7.92	0	0	25	0	0	0	0	10	6.25	18.18	0	0	0	0	12.58	9.78	13.49	18.63	3.29	1.72
35	control	0.08	0.18	0.48	0.12	0	0	0	0	0	0	0.53	1.02	0.51	0	0	1.52	0	0	0.86	0.65	19.63	20.05	1.4	1.32	0.76	0.97	1.09	0.47	5.03	3.03	2.9	2.91	23.38	20	6.96	7.5	17.23	14.97	10.2	10.64	0	2.78	10.77	10.75	19.55	19.22	2.25	2.6
36	control	0.28	0	0.72	0.47	0	0	1.96	0	0	0	0	1.98	3.8	0	0	5	0	0	1.4	2.01	13.66	14.68	0.66	0.72	0.95	0	3.58	1.23	3.57	0	0	0	50	0	15.38	7.69	31.25	20	33.33	20	100	0	17.86	15.22	11.47	13.6	1.75	1.26
38	control	0	0	0.25	1.13	0	0	0	0	0	0	0	0	0	0	0	6.67	0	0	0.96	0.43	24.82	22.03	0.94	1.31	0.32	1.34	8.39	6.32	2.53	2.78	0	11.11	62.5	66.67	24.14	31.25	33.33	30	0	6.67	66.67	14.29	11.45	11.68	24.9	23.08	1.53	1.36
39	control	0	0	0	0.4	0	0	0	0	0	0	0	0	0	0	0	0	100	0	0	2.33	15.22	15.73	0.22	0.59	0	4.3	0.7	4.93	0	4.84	0	0	50	25	33.33	80	57.89	33.33	0	0	0	0	14.89	20.08	15.84	15.83	1.86	1.5
42	control	0.42	0.18	0	1.73	0	0	2.08	0	0	0	11.11	16.36	0	0	0	0	0	0	0.92	1.7	21.88	22.94	1.29	1	0	1.49	6.45	9.09	0	5.56	20	0	0	0	0	0	20	0	0	0	0	0	10.75	3.51	25.11	18.3	5.63	4.02
45	control	0.2	0.17	3.56	4.37	0	0	5.26	0	15.38	0	3.57	0	0	0	0	0	0	0	5.58	3.79	21.44	22.76	1.14	0.55	0	0	11.11	19.28	0	0	0	0	0	0	0	0	25	50	0	0	0	0	25.37	33.33	17.44	19.47	2.33	1.32
47	control	0.12	0	2.02	1.04	0	1.09	1.22	0	10.34	0	1.6	3.16	0.76	0	0	0	0	0	3.28	2.31	16.7	22.51	0.64	1.02	0.34	0	3.39	2.55	2.73	2.78	10	10.26	18.52	57.14	25.93	12.5	40.35	38.36	8.33	14.29	18.75	26.32	19.47	16.05	11.97	15.13	1.83	2.06
52	control	0.18	0	0	0	2.44	1.71	0	0	0	13.33	0	0	0.7	0.57	1.39	0	0	0	1.48	0.39	24.46	25.57	1.22	1.18	0	0	0	0	15.3	17.68	5.88	10.53	12.5	14.29	11.76	18.18	43.4	20.83	7.14	0	28.57	30.77	11.65	9.24	24.87	24.73	2.49	2.4
53	control	0	0	0	0.15	0	0	0	0	0	0	0	0	0	0	0	0	0	0	1.27	0.34	19.41	20.52	0.93	1.48	0	0	6.38	9.64	12.5	0	0	0	20	16.67	9.09	42.86	63.64	36.36	0	50	0	0	12.73	10.68	16.49	18.58	3.38	2.11
54	control	0	0.04	0.07	0.31	0.45	0.83	0.43	0	4.1	1.02	0.81	0.64	0	0.18	0.56	0.37	0	0	1.13	1.52	20.57	20.7	1.11	1.3	0.25	0.1	2.67	2.06	4.59	5.1	7.07	3.12	45.45	44.12	11.9	12.73	38.6	29.28	19.05	16.22	43.75	27.59	19.7	15.43	20.02	19.86	2.69	2.89
56	control	0.13	0.17	0.72	1.28	1.05	1.22	0.35	0.4	0	0	2.14	1.22	0.49	0.32	0.7	0	0	0	2.45	1.69	23.73	22.21	1.23	1.06	0.36	0.7	5.47	6.84	5.15	5.45	3.06	7.84	27.27	20.83	16.44	13.33	17.16	13.71	11.54	2.94	11.76	7.69	15.47	7.87	23.3	22.15	2.38	2.83
60	control	0.07	0.14	0.52	0.23	0.11	0.19	1.1	0	1.39	0.41	1.44	0.98	0.44	0	1.05	0.26	4	0	1.6	1.2	21.24	21.7	0.66	0.6	0.3	0.78	3.05	4.77	1.46	2.48	3.8	0.59	19.84	10.58	19.92	11.48	26.04	26.84	14.29	21.21	9.86	4.35	11.54	10.35	19.67	18.66	1.16	1.25
1	intense	0	0	0	0.5	0	1.15	0.59	0	4.92	0	1.87	1.6	0.77	0.53	1.85	0	0	0	3.14	2.09	32.04	29.69	0.85	1.15	0	0.28	3.17	0	2.08	7.5	10.71	0	12.5	0	0	0	23.26	1.52	6.25	0	25	0	14.85	1.99	29.92	28.46	3.11	2.27
2	intense	0.39	0.06	0.12	0.25	0	0	0	0.45	0	0	1.05	1.44	0	0	0	0	0	0	0.12	0.62	23.18	21.7	1.23	1.38	5.82	1.15	1.82	0.66	3.12	0	0	0	15.38	3.03	20.83	6.67	18.57	8	0	3.23	6.67	5	9.67	2.6	20.45	20.1	2.42	1.57
6	intense	0	0	0.8	0.95	0	0	5	0	0	0	0	2.22	0	3.64	0	0	0	0	1.91	1.79	18.35	17.09	1.44	1.76	0.46	0.54	8.15	5.48	6.38	4.65	44.44	0	77.78	20	41.67	27.27	41.94	44	0	50	14.29	0	16.54	10.13	16.08	11.89	1.17	1.51
11	intense	0	0	0.8	0.34	0	0	0	0	50	0	7.02	4.26	6.25	0	13.33	0	0	0	5.69	2.4	20.76	21.24	0.84	1.44	1.22	0	2.39	3.01	9.52	9.09	0	0	100	25	35.71	15.38	50	28.57	0	50	25	0	18.09	5.37	14.57	16.13	2.54	3.39
14	intense	0.08	0	0.69	0.2	0.81	0.28	0	0	3.45	0	0.78	0.69	0	0	0	0	0	0	0.81	1.3	16.75	16.39	0.89	1.23	1.43	0.35	4.85	2.78	4.05	1.71	6.52	0	13.64	5	7.5	0	15.25	1.19	0	9.52	20	0	14.31	5.12	15.66	15.92	1.93	1.97
15	intense	0	0.13	0	0	1.03	0	0	0	18.18	0	0	1.34	0	1.22	0	0	0	0	0.75	0.73	16.15	18.98	1.25	0.58	0.52	1.27	0	0	0	1.02	10	3.33	36.36	12.5	30.77	10.34	33.33	8.16	12.5	14.29	16.67	10	10.1	8.05	10.72	17.27	1.53	1.4
17	intense	0	0.08	0.52	0	0.26	1.12	3.5	2.68	0	0	0.42	0.41	0.58	0.68	0	0.76	0	3.23	0.96	1.48	19.81	19.59	0.74	1.01	0.16	0.34	6.67	0	7.3	1.98	2.17	5	0	7.14	25	19.05	19.35	9.35	23.08	8.33	9.76	18.52	9.91	6.34	17.98	17.57	2.92	2.21
18	intense	0	0	0	0	0.94	0.52	0	1.15	3.85	0	0	2.21	0.97	1.75	0	0	0	12.5	1.76	2.11	19.09	20.59	0.93	0.95	0.33	0.23	0.94	0.91	3.08	7.69	6.67	4.26	27.27	17.39	10.26	15	25	16.3	25	13.89	0	20	14.68	10.17	16.1	20.09	1.6	2.68
20	intense	0	0.05	0.2	0.15	0	0.5	0.65	0	0	0	0.49	0	0.53	0	0	0	16.67	0	1.29	0.48	20.54	18.43	1.35	1.22	0.64	0.99	7.32	7.8	1.22	0.89	10.94	8.82	46.51	25.93	23.88	14.44	30.28	28.57	28.57	0	0	12.5	19.35	14.35	18.2	17.36	1.79	2.22
23	intense	0	0	0	0	0	0	0.96	0	4.76	0	0	1.87	1.69	0.95	1.96	0	0	0	2.84	1.57	20.73	18.68	1.13	0.92	0	0.37	1.02	1.65	5.88	3.28	10.26	3.57	26.09	9.09	3.7	0	26.47	14.29	10	0	8.7	18.75	12.9	4.76	18.01	13.09	2.87	2.56
24	intense	0	0	0.19	0.27	0.34	0	0	0	0	0	0.75	0.63	0	0	0	0	12.5	0	0.5	0.15	16.74	16.75	0.86	1.02	1.13	0	5.49	1.96	5.66	2.83	0	0	0	16.67	5.56	0	18.75	10.53	16.67	0	17.65	14.29	6.46	5.41	12.91	13.94	2.29	1.7
25	intense	0.26	0.04	0.7	0.62	1.2	0.31	0	0	0	0	6.59	0.66	0	0.77	2.44	0	0	0	1.21	1.08	19.99	21.4	1.44	1.63	3.42	0.54	7.81	6.52	4.41	4.29	22.22	0	30	0	40	0	30.77	8.33	16.67	0	40	0	21.1	5.9	18.24	16.98	2.46	4.28
26	intense	0	0	0.18	0	2.67	0	0	0	6.25	0	1.61	1.69	0	0	0	0	0	0	0.37	0.92	19.68	18.68	0.5	0.96	0.31	1.37	13.33	8.24	0	0	0	0	46.15	40	48	54.55	43.9	30.77	50	0	50	0	14.29	20	17.6	19.38	0.97	1.41
34	intense	0.44	0	0.42	0.69	0	1.41	0	0	0	0	2.94	1.04	0	0	0	0	0	0	3.03	1.1	19.8	18.44	0.29	0.11	0	0	1.14	2.14	7.41	7.14	0	0	0	0	23.53	8.7	14.29	20	50	0	25	20	35.71	14.29	12.22	18.36	0	0
37	intense	0	0	0.19	0.24	0	0.2	0.87	0	1.28	3.39	1.08	1.43	0.78	1.16	0.47	0	3.57	5.56	0.8	1.14	21.72	21.81	1.21	1.24	0.54	0.68	4.19	6.4	10.53	2.97	5	2.78	43.59	30.77	21.43	14.75	35.14	17.91	8.33	6.25	17.65	0	14.45	15	21.4	20.76	2.64	2.64
40	intense	0.53	0	2.7	0	0	0	0	0	0	0	6.06	4.08	0	0	0	0	0	0	4.2	0.84	21.22	21.32	0.68	1.51	0	0	1.72	2.04	0	5.56	9.09	6.67	12.5	0	0	0	21.43	16.67	20	0	20	0	13.29	4.82	19.61	20.37	1.25	0.67
44	intense	0.21	0	0.34	0.32	1.16	0	0	0	4.88	0	0	0.41	0.38	0	1.02	1.03	7.14	0	0.49	0.55	25.72	26.06	0.9	1.18	0	0	3.76	4.41	2.13	0	0	9.09	40	11.11	5.88	4	33.33	24.14	12.5	4.76	17.39	20	12.37	7.82	23.45	23.74	2.56	4.26
49	intense	0.28	0.08	1.18	0	0.82	0	5.47	0	0	0	4.89	0.6	1.79	0.58	4.35	0	0	0	3.62	0.91	24.23	22.1	1.11	0.88	1.39	0.56	5.13	0.73	3.95	1.52	8.7	4.76	54.84	28.57	36.36	0	51.06	6.67	12.5	0	18.18	9.09	22.03	8.49	25.3	22.69	1.97	2.73
57	intense	0.07	0	0.22	0.74	0	0.56	7.33	1.23	0	0	0.34	1.61	0	0.54	0	0	14.29	2.63	1.34	1.3	23.9	26.59	1.15	0.68	0.33	0.96	12.55	3.85	3.57	2.13	4	0	22.22	10	6.67	8.33	48.94	26.32	12.5	21.05	15.38	0	20.83	12.06	22.25	27.46	1.69	1.28
58	intense	0	0.2	1.16	1.04	1.54	0.71	2	0	0	0	0	2.47	1.85	0	0	0	16.67	0	0.6	0.63	20.86	18.96	1.2	1.94	0.29	0.54	11.9	2.59	2.7	7.1	2.94	0	38.89	0	17.65	13.04	23.08	4.55	11.11	7.69	22.22	12.5	11.34	7.73	18.77	15.27	2.35	2.92
5	light	0.17	0	0	0.84	0.81	0	2.6	4.17	0	0	3.16	0	0.92	2.38	0	0	0	0	0.2	2.18	21.13	18	0.48	0.54	0	0	2.81	2.93	0	3.23	14.63	0	0	50	9.38	19.23	26.19	25	28.57	7.41	0	16.67	15.24	11.67	16.7	16.11	1.15	2.27
7	light	0.2	0.14	0.18	0.23	0.47	0	0	0	3.7	0	0	6.25	1.69	1.18	0	0	0	0	0.79	0.4	19.6	20.55	0.84	0.71	0.15	0.38	3.17	4.59	2.15	0	23.08	0	33.33	33.33	12.5	17.39	3.45	20	12.5	0	0	20	10.13	7.14	14.1	14.8	1.52	1.97
8	light	0.12	0.12	0.31	0.34	0.37	0.42	0	0	0	1.23	0.78	1.87	0	0.36	0	0	0	3.17	1.06	0.69	20.32	19.94	0.58	0.67	0.56	0.82	4.55	4.07	2.13	4.71	7.91	3.06	32	20	27.71	15.69	27.83	26.69	0	6.67	13.16	8.16	10.81	10.8	16.51	16.46	1.65	1.48
9	light	0.31	0.51	0.43	0.71	0.6	1.15	0.43	1.41	2.78	0	6.57	5.29	0.29	0.29	0	0	8.33	7.14	4.9	4.79	16.92	16.09	1.12	1.23	2.47	0.63	2.6	2.02	0.76	2.25	2.13	3.7	43.48	37.5	22.22	12.24	30.59	22.73	11.54	0	25	9.09	7.44	13.33	14.12	14.43	1.79	1.92
10	light	0.1	0.11	0.26	0.57	0.33	0.11	0	0.24	0.98	0.97	1.56	1.27	0.62	0	0.54	0	0	4.55	2.48	1.73	20.58	22.21	1.05	1	0.27	0.13	6.68	5.3	2.65	2.45	0.89	0	30	10.13	10.83	4.9	29.72	8.64	12	3.45	8.57	6.67	17.02	9.13	17.16	17.33	2.4	2.75
16	light	0.15	0.03	0.75	0.7	1.51	0.5	0	0	0	2.94	1.77	2.01	1.06	1.57	0	1.36	0	0	1.1	0.98	19.89	19.21	1.91	2.04	2.08	3.34	8.67	6.57	3.31	5.41	0	6.25	15	20	16.67	28	21.28	34.38	11.76	23.08	27.78	7.14	11.65	13.62	21.21	19.72	4	3.75
22	light	0	0	0	0.22	0.23	0.92	0.99	0.59	0	0	0.84	1.67	0	0.3	0	0	0	0	0.91	2.04	18.6	20.56	1.08	1.35	0.69	0.63	2.5	1.71	8.16	5.62	10	14.81	47.37	35.29	23.81	7.69	46.43	32.35	20	14.29	0	21.43	20	22.14	17.43	21.9	3.41	4.44
27	light	0.27	0.61	0	0	0	0	0	0	0	0	3.8	0	1.56	0	0	0	0	0	0.7	0.96	23.71	23.76	1	1.68	3.11	6.28	6.25	15.52	6.25	5.26	0	16.67	60	33.33	10	30	16.67	37.5	0	7.69	0	40	25	20.62	21.23	20.89	2.83	3.11
28	light	0.1	0.3	1.73	1.74	0	0.78	0	0	0	0	0	0	0	0	0	0	0	0	1.2	0.92	24.4	23.51	1.14	0.97	5.57	6.19	11.19	14.62	14.86	16.67	0	0	50	66.67	33.33	16.67	50	42.86	50	0	0	0	19.4	20	19.6	20.53	2.46	1.39
30	light	0	0.21	0	0	0	1	3.45	0	0	0	4.76	3.85	0	0	10	0	0	0	2.74	1.89	17.7	15.89	1.21	0.39	0	0	0.91	0.84	0	1.96	8.33	0	100	0	25	0	13.33	14.29	0	9.09	0	0	16.22	9.52	12.16	10.42	2.74	1.41
32	light	0.2	0.09	1.22	0.63	1.8	0	0	0	0	0	3.87	0.72	0.7	1.15	0	0	0	0	1.29	1.26	17.17	15.52	0.66	0.84	1.18	1.1	6.61	6.6	10.27	3.95	0	0	33.33	21.74	29.73	13.79	36.14	38.1	10.34	4	5.88	4.55	15.43	7.64	15.7	15.78	2.36	2.24
33	light	0.17	0.74	0.6	0.58	0	0	1.05	0	4.35	0	1.27	3.17	0.71	0	10	0	0	0	1.45	0.8	22.97	24.82	1.31	1.88	0	0.48	3.6	5.61	0	0	0	0	15.38	0	20	5.88	29.17	10	0	0	0	0	5.97	10.16	21.41	21.29	2.95	2.41
41	light	0.16	0.26	0.67	1.05	0.57	0.64	0.29	0	3.03	0	3.08	0.86	0.56	0.36	0	0	0	7.69	1.86	2.28	17.95	18.22	1.27	1.37	0.52	0.6	8.22	9.78	0.94	8	5.17	2.5	13.33	3.23	9.3	5.71	20.16	20.21	12.9	21.74	6.67	0	11.36	9.29	15.41	18.58	1.72	2.67
43	light	0.22	0.06	0.08	0.41	0.2	0.77	0.94	0	4.65	0	4.49	3.09	0.74	0.87	0	0	0	0	1.29	1.51	21.38	20.68	0.74	1.14	0.65	0	7.14	3.33	3.01	0.72	6	0	34.62	16	36	10	29.79	12.99	5.56	13.04	23.53	6.67	15.84	5.86	19.5	20.08	2.41	2.06
46	light	0.07	0.21	0.47	1.2	0.49	1.14	1.03	0.32	0.8	0	2.1	1.98	1.25	1.3	1.69	0.84	0	0	1.85	1.98	22.94	20.19	0.91	1.03	0.45	0.89	4.51	4.32	3.15	3.85	0.96	2.78	13.92	21.05	12.2	14.77	21.29	23.3	16.22	5.88	5	18.75	10.71	11.08	21.86	20.49	2.73	2.39
48	light	0.23	0.33	0	0.22	0.87	1.43	2.78	0	0	6.25	2.35	1.39	0	0	0	0	0	0	0.44	0.36	17.76	20.17	1.41	1.24	1.02	1.95	0	3.03	3.66	0	0	0	0	16.67	38.46	8.33	9.09	11.36	11.11	0	0	16.67	12.02	8.16	18.89	20.39	2.45	1.76
50	light	0	0.16	0	0.71	0	0.79	0	0	0	0	2.07	3.2	0	0	0	0	0	0	0.96	0.22	27.51	25.58	1.38	1.34	0	0	1.9	5.33	6.67	2.38	6.25	5	20.59	5.26	20	18.42	23.44	15.19	18.92	13.46	0	12.5	12.41	15.19	26.91	24.61	2.22	3.43
51	light	0	0	0	0.18	1.17	0	1.04	1.28	5.45	2.27	0.36	0.94	0	0	0	0	3.45	0	0.73	0.58	18.7	18.18	1.02	0.98	0.32	0	1.15	0	0.94	2.63	3.23	3.57	22.58	20.69	20.83	21.95	33.33	29.73	7.69	11.54	14.29	5.71	13.46	14.51	17.99	17.57	1.81	2.57
55	light	0	0.24	0.21	2.22	0.68	0.77	0.87	1.2	3.23	0	1.55	1.72	0	0.93	0	0	9.09	0	2.07	1.94	19.78	24	1.44	1.3	1.31	0.95	10.3	10.4	1.08	3.49	2.56	3.45	34.78	11.76	17.65	15.62	35.64	35.71	7.14	6.67	0	100	16.67	14.22	18.78	18.43	3.18	2.29
59	light	0.12	0.36	0.72	0.56	0.36	0.68	0.93	0.51	4.48	1.85	1.92	2.72	0	1.52	2.61	0.68	0	0	1	2	18.06	19.37	1.19	1.13	1.73	2.42	7.57	4.27	3.32	1.64	5.41	12.12	15.79	31.25	8.62	16.67	34.91	37.14	7.14	12.5	22.86	6.25	13	15.93	14.85	16.01	2.64	2.18

## Sheet: Table_4
Practice_ID	Species	Date_months	Intervention_group	HPCIA_prescription_percentage
3	Canine	2018_08	control	2.08
3	Canine	2018_09	control	0.96
3	Canine	2018_10	control	0.3
3	Canine	2018_11	control	0.65
3	Canine	2018_12	control	0.38
3	Canine	2019_01	control	0
3	Canine	2019_02	control	0.58
3	Canine	2019_03	control	0.82
3	Canine	2019_04	control	1.22
3	Canine	2019_05	control	0.55
3	Canine	2019_06	control	0.54
3	Canine	2019_07	control	0.2
3	Canine	2019_08	control	1.12
3	Canine	2019_09	control	0
3	Canine	2019_10	control	0.62
3	Canine	2019_11	control	0
3	Feline	2018_08	control	15.79
3	Feline	2018_09	control	16.95
3	Feline	2018_10	control	14.13
3	Feline	2018_11	control	9.33
3	Feline	2018_12	control	8
3	Feline	2019_01	control	16.67
3	Feline	2019_02	control	19.74
3	Feline	2019_03	control	13.79
3	Feline	2019_04	control	10.13
3	Feline	2019_05	control	18.82
3	Feline	2019_06	control	15.22
3	Feline	2019_07	control	16.83
3	Feline	2019_08	control	15.15
3	Feline	2019_09	control	12.33
3	Feline	2019_10	control	12.68
3	Feline	2019_11	control	13.79
4	Canine	2018_08	control	0.9
4	Canine	2018_09	control	1.41
4	Canine	2018_10	control	1.59
4	Canine	2018_11	control	0
4	Canine	2018_12	control	0.82
4	Canine	2019_01	control	2.56
4	Canine	2019_02	control	0.46
4	Canine	2019_03	control	1.46
4	Canine	2019_04	control	0.57
4	Canine	2019_05	control	0.76
4	Canine	2019_06	control	0.3
4	Canine	2019_07	control	0
4	Canine	2019_08	control	0
4	Canine	2019_09	control	0.93
4	Canine	2019_10	control	0.94
4	Canine	2019_11	control	1.52
4	Feline	2018_08	control	8.99
4	Feline	2018_09	control	12.82
4	Feline	2018_10	control	3.88
4	Feline	2018_11	control	11.25
4	Feline	2018_12	control	8.11
4	Feline	2019_01	control	7.14
4	Feline	2019_02	control	12.12
4	Feline	2019_03	control	11.67
4	Feline	2019_04	control	17.11
4	Feline	2019_05	control	6.67
4	Feline	2019_06	control	5.56
4	Feline	2019_07	control	7.41
4	Feline	2019_08	control	15.38
4	Feline	2019_09	control	8.33
4	Feline	2019_10	control	0
4	Feline	2019_11	control	11.76
12	Canine	2018_08	control	0.14
12	Canine	2018_09	control	0.55
12	Canine	2018_10	control	0.11
12	Canine	2018_11	control	0.58
12	Canine	2018_12	control	1.09
12	Canine	2019_01	control	0.47
12	Canine	2019_02	control	0.58
12	Canine	2019_03	control	0.4
12	Canine	2019_04	control	0.13
12	Canine	2019_05	control	1.01
12	Canine	2019_06	control	0.88
12	Canine	2019_07	control	0.91
12	Canine	2019_08	control	0.84
12	Canine	2019_09	control	0.46
12	Canine	2019_10	control	0.35
12	Canine	2019_11	control	0.77
12	Feline	2018_08	control	10.71
12	Feline	2018_09	control	11.27
12	Feline	2018_10	control	7.97
12	Feline	2018_11	control	6.37
12	Feline	2018_12	control	7.06
12	Feline	2019_01	control	7.52
12	Feline	2019_02	control	7.31
12	Feline	2019_03	control	5.23
12	Feline	2019_04	control	6.82
12	Feline	2019_05	control	9.28
12	Feline	2019_06	control	8.26
12	Feline	2019_07	control	8.33
12	Feline	2019_08	control	10.22
12	Feline	2019_09	control	6.49
12	Feline	2019_10	control	8.21
12	Feline	2019_11	control	10.87
13	Canine	2018_08	control	1.86
13	Canine	2018_09	control	0.3
13	Canine	2018_10	control	0.65
13	Canine	2018_11	control	0
13	Canine	2018_12	control	0
13	Canine	2019_01	control	0.31
13	Canine	2019_02	control	0.97
13	Canine	2019_03	control	0
13	Canine	2019_04	control	0.33
13	Canine	2019_05	control	0.41
13	Canine	2019_06	control	0
13	Canine	2019_07	control	0.45
13	Canine	2019_08	control	0
13	Canine	2019_09	control	0.27
13	Canine	2019_10	control	0
13	Canine	2019_11	control	0
13	Feline	2018_08	control	12.12
13	Feline	2018_09	control	7.37
13	Feline	2018_10	control	8.57
13	Feline	2018_11	control	4.88
13	Feline	2018_12	control	16.92
13	Feline	2019_01	control	19.23
13	Feline	2019_02	control	11.4
13	Feline	2019_03	control	11.11
13	Feline	2019_04	control	16.38
13	Feline	2019_05	control	18.84
13	Feline	2019_06	control	14.78
13	Feline	2019_07	control	6.92
13	Feline	2019_08	control	5.74
13	Feline	2019_09	control	11.97
13	Feline	2019_10	control	7.45
13	Feline	2019_11	control	11.76
19	Canine	2018_08	control	0.81
19	Canine	2018_09	control	1.29
19	Canine	2018_10	control	0.72
19	Canine	2018_11	control	0.81
19	Canine	2018_12	control	0.75
19	Canine	2019_01	control	0.52
19	Canine	2019_02	control	0
19	Canine	2019_03	control	0.69
19	Canine	2019_04	control	1.88
19	Canine	2019_05	control	0.85
19	Canine	2019_06	control	2.02
19	Canine	2019_07	control	1.17
19	Canine	2019_08	control	1.83
19	Canine	2019_09	control	0.33
19	Canine	2019_10	control	2.75
19	Canine	2019_11	control	0.62
19	Feline	2018_08	control	5.19
19	Feline	2018_09	control	0.88
19	Feline	2018_10	control	8.77
19	Feline	2018_11	control	7.26
19	Feline	2018_12	control	6.56
19	Feline	2019_01	control	2.01
19	Feline	2019_02	control	2.82
19	Feline	2019_03	control	4.03
19	Feline	2019_04	control	5.56
19	Feline	2019_05	control	3.08
19	Feline	2019_06	control	2.59
19	Feline	2019_07	control	7.14
19	Feline	2019_08	control	5.73
19	Feline	2019_09	control	5.88
19	Feline	2019_10	control	2.27
19	Feline	2019_11	control	0.74
21	Canine	2018_08	control	0.35
21	Canine	2018_09	control	0.73
21	Canine	2018_10	control	0.34
21	Canine	2018_11	control	0.19
21	Canine	2018_12	control	1.19
21	Canine	2019_01	control	0.62
21	Canine	2019_02	control	0.66
21	Canine	2019_03	control	0.69
21	Canine	2019_04	control	0.4
21	Canine	2019_05	control	1.07
21	Canine	2019_06	control	0.68
21	Canine	2019_07	control	0.43
21	Canine	2019_08	control	0.55
21	Canine	2019_09	control	1.2
21	Canine	2019_10	control	0.53
21	Canine	2019_11	control	0.37
21	Feline	2018_08	control	9.35
21	Feline	2018_09	control	11.5
21	Feline	2018_10	control	8.8
21	Feline	2018_11	control	10.23
21	Feline	2018_12	control	9.33
21	Feline	2019_01	control	4.12
21	Feline	2019_02	control	12.09
21	Feline	2019_03	control	13.51
21	Feline	2019_04	control	7.59
21	Feline	2019_05	control	9.41
21	Feline	2019_06	control	18.67
21	Feline	2019_07	control	16.25
21	Feline	2019_08	control	10.29
21	Feline	2019_09	control	9
21	Feline	2019_10	control	5.26
21	Feline	2019_11	control	4.65
29	Canine	2018_08	control	0.72
29	Canine	2018_09	control	0.75
29	Canine	2018_10	control	2.44
29	Canine	2018_11	control	0.89
29	Canine	2018_12	control	4.67
29	Canine	2019_01	control	0
29	Canine	2019_02	control	0.48
29	Canine	2019_03	control	1.2
29	Canine	2019_04	control	2.36
29	Canine	2019_05	control	2.31
29	Canine	2019_06	control	0.55
29	Canine	2019_07	control	0
29	Canine	2019_08	control	2.37
29	Canine	2019_09	control	1.6
29	Canine	2019_10	control	1.15
29	Canine	2019_11	control	0
29	Feline	2018_08	control	11.36
29	Feline	2018_09	control	5.75
29	Feline	2018_10	control	12.63
29	Feline	2018_11	control	7.37
29	Feline	2018_12	control	13.79
29	Feline	2019_01	control	12.36
29	Feline	2019_02	control	15.62
29	Feline	2019_03	control	7.46
29	Feline	2019_04	control	24.64
29	Feline	2019_05	control	18.75
29	Feline	2019_06	control	13.64
29	Feline	2019_07	control	10.84
29	Feline	2019_08	control	18.99
29	Feline	2019_09	control	10.96
29	Feline	2019_10	control	4.76
29	Feline	2019_11	control	11.94
31	Canine	2018_08	control	1.01
31	Canine	2018_09	control	0
31	Canine	2018_10	control	1
31	Canine	2018_11	control	0
31	Canine	2018_12	control	1.75
31	Canine	2019_01	control	0
31	Canine	2019_02	control	1.03
31	Canine	2019_03	control	0
31	Canine	2019_04	control	0.51
31	Canine	2019_05	control	0.96
31	Canine	2019_06	control	0
31	Canine	2019_07	control	0
31	Canine	2019_08	control	1.2
31	Canine	2019_09	control	0.28
31	Canine	2019_10	control	0.52
31	Canine	2019_11	control	0.31
31	Feline	2018_08	control	7.63
31	Feline	2018_09	control	1.52
31	Feline	2018_10	control	8.6
31	Feline	2018_11	control	2.17
31	Feline	2018_12	control	4.35
31	Feline	2019_01	control	1.85
31	Feline	2019_02	control	8.06
31	Feline	2019_03	control	2.7
31	Feline	2019_04	control	5.26
31	Feline	2019_05	control	2.44
31	Feline	2019_06	control	7.84
31	Feline	2019_07	control	6.25
31	Feline	2019_08	control	7.35
31	Feline	2019_09	control	7.01
31	Feline	2019_10	control	2.46
31	Feline	2019_11	control	4.42
35	Canine	2018_08	control	0.61
35	Canine	2018_09	control	0.35
35	Canine	2018_10	control	0.58
35	Canine	2018_11	control	0.67
35	Canine	2018_12	control	0.28
35	Canine	2019_01	control	0.12
35	Canine	2019_02	control	0
35	Canine	2019_03	control	0
35	Canine	2019_04	control	0.84
35	Canine	2019_05	control	0.4
35	Canine	2019_06	control	0.44
35	Canine	2019_07	control	0
35	Canine	2019_08	control	0.23
35	Canine	2019_09	control	0.32
35	Canine	2019_10	control	0.28
35	Canine	2019_11	control	0.33
35	Feline	2018_08	control	6.71
35	Feline	2018_09	control	6.25
35	Feline	2018_10	control	3.95
35	Feline	2018_11	control	5.24
35	Feline	2018_12	control	3.37
35	Feline	2019_01	control	4.21
35	Feline	2019_02	control	5.63
35	Feline	2019_03	control	6.07
35	Feline	2019_04	control	6.06
35	Feline	2019_05	control	6.09
35	Feline	2019_06	control	3.79
35	Feline	2019_07	control	5.25
35	Feline	2019_08	control	4.22
35	Feline	2019_09	control	4.47
35	Feline	2019_10	control	6.23
35	Feline	2019_11	control	4.92
36	Canine	2018_08	control	0.28
36	Canine	2018_09	control	0.78
36	Canine	2018_10	control	0.5
36	Canine	2018_11	control	0.8
36	Canine	2018_12	control	1.47
36	Canine	2019_01	control	0.27
36	Canine	2019_02	control	1.21
36	Canine	2019_03	control	1.02
36	Canine	2019_04	control	0.38
36	Canine	2019_05	control	0.81
36	Canine	2019_06	control	1.06
36	Canine	2019_07	control	0.78
36	Canine	2019_08	control	0.65
36	Canine	2019_09	control	1.12
36	Canine	2019_10	control	0
36	Canine	2019_11	control	0
36	Feline	2018_08	control	3.7
36	Feline	2018_09	control	3.85
36	Feline	2018_10	control	6.29
36	Feline	2018_11	control	6.98
36	Feline	2018_12	control	5.41
36	Feline	2019_01	control	4.42
36	Feline	2019_02	control	4.65
36	Feline	2019_03	control	5.76
36	Feline	2019_04	control	2.53
36	Feline	2019_05	control	7.62
36	Feline	2019_06	control	4.27
36	Feline	2019_07	control	2.26
36	Feline	2019_08	control	0
36	Feline	2019_09	control	3.92
36	Feline	2019_10	control	9.23
36	Feline	2019_11	control	0
38	Canine	2018_08	control	0
38	Canine	2018_09	control	0.53
38	Canine	2018_10	control	0.89
38	Canine	2018_11	control	0.51
38	Canine	2018_12	control	0.7
38	Canine	2019_01	control	0.24
38	Canine	2019_02	control	0.29
38	Canine	2019_03	control	0.28
38	Canine	2019_04	control	0
38	Canine	2019_05	control	0
38	Canine	2019_06	control	0.31
38	Canine	2019_07	control	0.81
38	Canine	2019_08	control	1.33
38	Canine	2019_09	control	1.18
38	Canine	2019_10	control	0.62
38	Canine	2019_11	control	0.34
38	Feline	2018_08	control	7.14
38	Feline	2018_09	control	13.75
38	Feline	2018_10	control	7.23
38	Feline	2018_11	control	5.5
38	Feline	2018_12	control	11.64
38	Feline	2019_01	control	5.76
38	Feline	2019_02	control	7.53
38	Feline	2019_03	control	5.19
38	Feline	2019_04	control	8.94
38	Feline	2019_05	control	6.98
38	Feline	2019_06	control	9
38	Feline	2019_07	control	5.4
38	Feline	2019_08	control	7.77
38	Feline	2019_09	control	7.75
38	Feline	2019_10	control	4.07
38	Feline	2019_11	control	8.57
39	Canine	2018_08	control	0
39	Canine	2018_09	control	0
39	Canine	2018_10	control	1
39	Canine	2018_11	control	0
39	Canine	2018_12	control	0
39	Canine	2019_01	control	0
39	Canine	2019_02	control	0
39	Canine	2019_03	control	0
39	Canine	2019_04	control	0
39	Canine	2019_05	control	1.11
39	Canine	2019_06	control	0.61
39	Canine	2019_07	control	1.18
39	Canine	2019_08	control	2.46
39	Canine	2019_09	control	0
39	Canine	2019_10	control	1.59
39	Canine	2019_11	control	0
39	Feline	2018_08	control	0
39	Feline	2018_09	control	6.35
39	Feline	2018_10	control	12.28
39	Feline	2018_11	control	6.56
39	Feline	2018_12	control	0
39	Feline	2019_01	control	5
39	Feline	2019_02	control	8.7
39	Feline	2019_03	control	0
39	Feline	2019_04	control	0
39	Feline	2019_05	control	12.5
39	Feline	2019_06	control	18.69
39	Feline	2019_07	control	7.94
39	Feline	2019_08	control	12.87
39	Feline	2019_09	control	19.64
39	Feline	2019_10	control	10
39	Feline	2019_11	control	14.81
42	Canine	2018_08	control	3.07
42	Canine	2018_09	control	2.26
42	Canine	2018_10	control	1.52
42	Canine	2018_11	control	0.38
42	Canine	2018_12	control	1.15
42	Canine	2019_01	control	0.38
42	Canine	2019_02	control	0
42	Canine	2019_03	control	0
42	Canine	2019_04	control	0
42	Canine	2019_05	control	2.12
42	Canine	2019_06	control	2.89
42	Canine	2019_07	control	0
42	Canine	2019_08	control	2.47
42	Canine	2019_09	control	1.99
42	Canine	2019_10	control	0.44
42	Canine	2019_11	control	1.84
42	Feline	2018_08	control	12
42	Feline	2018_09	control	9.68
42	Feline	2018_10	control	3.7
42	Feline	2018_11	control	17.14
42	Feline	2018_12	control	0
42	Feline	2019_01	control	0
42	Feline	2019_02	control	9.09
42	Feline	2019_03	control	0
42	Feline	2019_04	control	6.9
42	Feline	2019_05	control	0
42	Feline	2019_06	control	0
42	Feline	2019_07	control	0
42	Feline	2019_08	control	3.85
42	Feline	2019_09	control	3.57
42	Feline	2019_10	control	11.43
42	Feline	2019_11	control	5.88
45	Canine	2018_08	control	1.86
45	Canine	2018_09	control	2.99
45	Canine	2018_10	control	2.68
45	Canine	2018_11	control	0.66
45	Canine	2018_12	control	2.56
45	Canine	2019_01	control	3.7
45	Canine	2019_02	control	4.89
45	Canine	2019_03	control	0
45	Canine	2019_04	control	2.46
45	Canine	2019_05	control	2.14
45	Canine	2019_06	control	2.07
45	Canine	2019_07	control	0
45	Canine	2019_08	control	2.09
45	Canine	2019_09	control	5.19
45	Canine	2019_10	control	2.08
45	Canine	2019_11	control	2.68
45	Feline	2018_08	control	13.56
45	Feline	2018_09	control	0
45	Feline	2018_10	control	5.77
45	Feline	2018_11	control	14.63
45	Feline	2018_12	control	4
45	Feline	2019_01	control	11.43
45	Feline	2019_02	control	10.2
45	Feline	2019_03	control	12.12
45	Feline	2019_04	control	11.54
45	Feline	2019_05	control	10.42
45	Feline	2019_06	control	19.15
45	Feline	2019_07	control	6.38
45	Feline	2019_08	control	17.02
45	Feline	2019_09	control	5.26
45	Feline	2019_10	control	18.52
45	Feline	2019_11	control	17.39
47	Canine	2018_08	control	0.76
47	Canine	2018_09	control	0.43
47	Canine	2018_10	control	1.93
47	Canine	2018_11	control	1.63
47	Canine	2018_12	control	2.68
47	Canine	2019_01	control	0.31
47	Canine	2019_02	control	0.96
47	Canine	2019_03	control	1.64
47	Canine	2019_04	control	1.61
47	Canine	2019_05	control	1.46
47	Canine	2019_06	control	1
47	Canine	2019_07	control	0
47	Canine	2019_08	control	1.1
47	Canine	2019_09	control	0
47	Canine	2019_10	control	0.84
47	Canine	2019_11	control	2.56
47	Feline	2018_08	control	8.82
47	Feline	2018_09	control	3.82
47	Feline	2018_10	control	7.24
47	Feline	2018_11	control	6.87
47	Feline	2018_12	control	8.67
47	Feline	2019_01	control	7.45
47	Feline	2019_02	control	6.71
47	Feline	2019_03	control	5.85
47	Feline	2019_04	control	5.59
47	Feline	2019_05	control	9
47	Feline	2019_06	control	8.68
47	Feline	2019_07	control	9.87
47	Feline	2019_08	control	8.06
47	Feline	2019_09	control	8.57
47	Feline	2019_10	control	11.11
47	Feline	2019_11	control	9.8
52	Canine	2018_08	control	1.3
52	Canine	2018_09	control	1.21
52	Canine	2018_10	control	1.59
52	Canine	2018_11	control	0.87
52	Canine	2018_12	control	1.61
52	Canine	2019_01	control	0.95
52	Canine	2019_02	control	0.57
52	Canine	2019_03	control	1.11
52	Canine	2019_04	control	0.6
52	Canine	2019_05	control	0.71
52	Canine	2019_06	control	0
52	Canine	2019_07	control	1.35
52	Canine	2019_08	control	0.63
52	Canine	2019_09	control	0.43
52	Canine	2019_10	control	1.41
52	Canine	2019_11	control	1.31
52	Feline	2018_08	control	12.63
52	Feline	2018_09	control	10.56
52	Feline	2018_10	control	7.66
52	Feline	2018_11	control	7.98
52	Feline	2018_12	control	7.51
52	Feline	2019_01	control	12.18
52	Feline	2019_02	control	6.37
52	Feline	2019_03	control	9.57
52	Feline	2019_04	control	11.76
52	Feline	2019_05	control	4.19
52	Feline	2019_06	control	15.43
52	Feline	2019_07	control	11.33
52	Feline	2019_08	control	8.64
52	Feline	2019_09	control	8.11
52	Feline	2019_10	control	9.68
52	Feline	2019_11	control	7.84
53	Canine	2018_08	control	1.6
53	Canine	2018_09	control	0
53	Canine	2018_10	control	0
53	Canine	2018_11	control	0.69
53	Canine	2018_12	control	0
53	Canine	2019_01	control	0
53	Canine	2019_02	control	0
53	Canine	2019_03	control	0
53	Canine	2019_04	control	0
53	Canine	2019_05	control	0
53	Canine	2019_06	control	0
53	Canine	2019_07	control	0
53	Canine	2019_08	control	0.4
53	Canine	2019_09	control	0.49
53	Canine	2019_10	control	0
53	Canine	2019_11	control	0
53	Feline	2018_08	control	7.14
53	Feline	2018_09	control	9.52
53	Feline	2018_10	control	7.41
53	Feline	2018_11	control	4.17
53	Feline	2018_12	control	6.45
53	Feline	2019_01	control	9.09
53	Feline	2019_02	control	9.09
53	Feline	2019_03	control	10.96
53	Feline	2019_04	control	6.94
53	Feline	2019_05	control	8.11
53	Feline	2019_06	control	7.14
53	Feline	2019_07	control	6.42
53	Feline	2019_08	control	8.13
53	Feline	2019_09	control	8.33
53	Feline	2019_10	control	5.61
53	Feline	2019_11	control	6.38
54	Canine	2018_08	control	0.35
54	Canine	2018_09	control	0.29
54	Canine	2018_10	control	0.34
54	Canine	2018_11	control	0.72
54	Canine	2018_12	control	0.4
54	Canine	2019_01	control	0.66
54	Canine	2019_02	control	0.79
54	Canine	2019_03	control	0.21
54	Canine	2019_04	control	0.69
54	Canine	2019_05	control	0.59
54	Canine	2019_06	control	0.27
54	Canine	2019_07	control	0.57
54	Canine	2019_08	control	0.5
54	Canine	2019_09	control	0.43
54	Canine	2019_10	control	0.55
54	Canine	2019_11	control	0.6
54	Feline	2018_08	control	9.83
54	Feline	2018_09	control	8.35
54	Feline	2018_10	control	8.57
54	Feline	2018_11	control	9.53
54	Feline	2018_12	control	14.55
54	Feline	2019_01	control	8.68
54	Feline	2019_02	control	13.24
54	Feline	2019_03	control	10.53
54	Feline	2019_04	control	10.03
54	Feline	2019_05	control	8.08
54	Feline	2019_06	control	9.42
54	Feline	2019_07	control	8.53
54	Feline	2019_08	control	8.56
54	Feline	2019_09	control	7.74
54	Feline	2019_10	control	6.6
54	Feline	2019_11	control	8.76
56	Canine	2018_08	control	0.43
56	Canine	2018_09	control	1.25
56	Canine	2018_10	control	0.74
56	Canine	2018_11	control	1.2
56	Canine	2018_12	control	1.16
56	Canine	2019_01	control	0.89
56	Canine	2019_02	control	0.96
56	Canine	2019_03	control	0.76
56	Canine	2019_04	control	0.54
56	Canine	2019_05	control	1.74
56	Canine	2019_06	control	1.09
56	Canine	2019_07	control	0.55
56	Canine	2019_08	control	0.71
56	Canine	2019_09	control	1.03
56	Canine	2019_10	control	0.72
56	Canine	2019_11	control	0.98
56	Feline	2018_08	control	5.02
56	Feline	2018_09	control	8.54
56	Feline	2018_10	control	4.21
56	Feline	2018_11	control	9.2
56	Feline	2018_12	control	7.59
56	Feline	2019_01	control	7.72
56	Feline	2019_02	control	8.47
56	Feline	2019_03	control	10.36
56	Feline	2019_04	control	7.14
56	Feline	2019_05	control	5.66
56	Feline	2019_06	control	9.22
56	Feline	2019_07	control	4.44
56	Feline	2019_08	control	4.2
56	Feline	2019_09	control	6.69
56	Feline	2019_10	control	4.84
56	Feline	2019_11	control	5.19
60	Canine	2018_08	control	0.58
60	Canine	2018_09	control	0.52
60	Canine	2018_10	control	0.64
60	Canine	2018_11	control	0.7
60	Canine	2018_12	control	0.87
60	Canine	2019_01	control	0.63
60	Canine	2019_02	control	0.92
60	Canine	2019_03	control	0.29
60	Canine	2019_04	control	0.28
60	Canine	2019_05	control	0.58
60	Canine	2019_06	control	0.32
60	Canine	2019_07	control	0.26
60	Canine	2019_08	control	0.5
60	Canine	2019_09	control	0.45
60	Canine	2019_10	control	0.5
60	Canine	2019_11	control	0.05
60	Feline	2018_08	control	7.89
60	Feline	2018_09	control	5.84
60	Feline	2018_10	control	5.12
60	Feline	2018_11	control	5.7
60	Feline	2018_12	control	5.78
60	Feline	2019_01	control	4.71
60	Feline	2019_02	control	5.46
60	Feline	2019_03	control	6.03
60	Feline	2019_04	control	6.33
60	Feline	2019_05	control	6.39
60	Feline	2019_06	control	4.82
60	Feline	2019_07	control	4.4
60	Feline	2019_08	control	6.07
60	Feline	2019_09	control	4.82
60	Feline	2019_10	control	5.51
60	Feline	2019_11	control	4.61
1	Canine	2018_08	intense	1.19
1	Canine	2018_09	intense	1.14
1	Canine	2018_10	intense	2.12
1	Canine	2018_11	intense	1.6
1	Canine	2018_12	intense	2.15
1	Canine	2019_01	intense	1.31
1	Canine	2019_02	intense	2.57
1	Canine	2019_03	intense	0.66
1	Canine	2019_04	intense	0.85
1	Canine	2019_05	intense	0.71
1	Canine	2019_06	intense	0.56
1	Canine	2019_07	intense	0.45
1	Canine	2019_08	intense	0.51
1	Canine	2019_09	intense	1.22
1	Canine	2019_10	intense	1.22
1	Canine	2019_11	intense	2.3
1	Feline	2018_08	intense	3.67
1	Feline	2018_09	intense	9.3
1	Feline	2018_10	intense	7.86
1	Feline	2018_11	intense	14.41
1	Feline	2018_12	intense	10
1	Feline	2019_01	intense	6.19
1	Feline	2019_02	intense	6.12
1	Feline	2019_03	intense	8.08
1	Feline	2019_04	intense	0
1	Feline	2019_05	intense	1.61
1	Feline	2019_06	intense	2.27
1	Feline	2019_07	intense	0
1	Feline	2019_08	intense	0
1	Feline	2019_09	intense	0.8
1	Feline	2019_10	intense	3.55
1	Feline	2019_11	intense	0.95
2	Canine	2018_08	intense	0.52
2	Canine	2018_09	intense	0.3
2	Canine	2018_10	intense	0.15
2	Canine	2018_11	intense	0.4
2	Canine	2018_12	intense	0.27
2	Canine	2019_01	intense	0.17
2	Canine	2019_02	intense	0.19
2	Canine	2019_03	intense	0.17
2	Canine	2019_04	intense	0.8
2	Canine	2019_05	intense	0
2	Canine	2019_06	intense	0.51
2	Canine	2019_07	intense	0.13
2	Canine	2019_08	intense	0
2	Canine	2019_09	intense	0.18
2	Canine	2019_10	intense	0.17
2	Canine	2019_11	intense	0.65
2	Feline	2018_08	intense	7.17
2	Feline	2018_09	intense	6.51
2	Feline	2018_10	intense	4.46
2	Feline	2018_11	intense	4.44
2	Feline	2018_12	intense	9.62
2	Feline	2019_01	intense	8.4
2	Feline	2019_02	intense	8.46
2	Feline	2019_03	intense	5.47
2	Feline	2019_04	intense	1.28
2	Feline	2019_05	intense	1.69
2	Feline	2019_06	intense	0.44
2	Feline	2019_07	intense	2.74
2	Feline	2019_08	intense	2.27
2	Feline	2019_09	intense	1.53
2	Feline	2019_10	intense	2.65
2	Feline	2019_11	intense	1.32
6	Canine	2018_08	intense	0.6
6	Canine	2018_09	intense	0.68
6	Canine	2018_10	intense	0
6	Canine	2018_11	intense	0.58
6	Canine	2018_12	intense	2.42
6	Canine	2019_01	intense	0
6	Canine	2019_02	intense	0
6	Canine	2019_03	intense	2.25
6	Canine	2019_04	intense	0
6	Canine	2019_05	intense	1.03
6	Canine	2019_06	intense	0.83
6	Canine	2019_07	intense	1.85
6	Canine	2019_08	intense	1.35
6	Canine	2019_09	intense	1.05
6	Canine	2019_10	intense	1.46
6	Canine	2019_11	intense	0
6	Feline	2018_08	intense	12.87
6	Feline	2018_09	intense	13.33
6	Feline	2018_10	intense	10.13
6	Feline	2018_11	intense	6.8
6	Feline	2018_12	intense	18.75
6	Feline	2019_01	intense	10.34
6	Feline	2019_02	intense	6.98
6	Feline	2019_03	intense	6.9
6	Feline	2019_04	intense	5.88
6	Feline	2019_05	intense	8.7
6	Feline	2019_06	intense	6.25
6	Feline	2019_07	intense	5
6	Feline	2019_08	intense	3.92
6	Feline	2019_09	intense	8.49
6	Feline	2019_10	intense	7.09
6	Feline	2019_11	intense	5.6
11	Canine	2018_08	intense	3.53
11	Canine	2018_09	intense	1.12
11	Canine	2018_10	intense	1.05
11	Canine	2018_11	intense	0.92
11	Canine	2018_12	intense	1.64
11	Canine	2019_01	intense	2.21
11	Canine	2019_02	intense	5.48
11	Canine	2019_03	intense	2.52
11	Canine	2019_04	intense	0
11	Canine	2019_05	intense	0.53
11	Canine	2019_06	intense	0.7
11	Canine	2019_07	intense	1.81
11	Canine	2019_08	intense	0
11	Canine	2019_09	intense	1.1
11	Canine	2019_10	intense	2.78
11	Canine	2019_11	intense	0
11	Feline	2018_08	intense	8.44
11	Feline	2018_09	intense	7.8
11	Feline	2018_10	intense	7.93
11	Feline	2018_11	intense	4.21
11	Feline	2018_12	intense	6.45
11	Feline	2019_01	intense	6.9
11	Feline	2019_02	intense	6.25
11	Feline	2019_03	intense	3.66
11	Feline	2019_04	intense	7.06
11	Feline	2019_05	intense	3.33
11	Feline	2019_06	intense	4.55
11	Feline	2019_07	intense	1.89
11	Feline	2019_08	intense	1.79
11	Feline	2019_09	intense	4.65
11	Feline	2019_10	intense	4.17
11	Feline	2019_11	intense	6.52
14	Canine	2018_08	intense	0.55
14	Canine	2018_09	intense	0.37
14	Canine	2018_10	intense	0.56
14	Canine	2018_11	intense	0.99
14	Canine	2018_12	intense	0.66
14	Canine	2019_01	intense	0.16
14	Canine	2019_02	intense	0.73
14	Canine	2019_03	intense	0.36
14	Canine	2019_04	intense	0.39
14	Canine	2019_05	intense	0.89
14	Canine	2019_06	intense	0.57
14	Canine	2019_07	intense	0.4
14	Canine	2019_08	intense	0.15
14	Canine	2019_09	intense	0
14	Canine	2019_10	intense	0.72
14	Canine	2019_11	intense	0.27
14	Feline	2018_08	intense	7.53
14	Feline	2018_09	intense	7.59
14	Feline	2018_10	intense	5.78
14	Feline	2018_11	intense	9.27
14	Feline	2018_12	intense	5.66
14	Feline	2019_01	intense	6.35
14	Feline	2019_02	intense	6.79
14	Feline	2019_03	intense	5.56
14	Feline	2019_04	intense	7.39
14	Feline	2019_05	intense	2.33
14	Feline	2019_06	intense	3.15
14	Feline	2019_07	intense	2.69
14	Feline	2019_08	intense	0.56
14	Feline	2019_09	intense	1.6
14	Feline	2019_10	intense	0.84
14	Feline	2019_11	intense	0.52
15	Canine	2018_08	intense	0
15	Canine	2018_09	intense	0
15	Canine	2018_10	intense	0.74
15	Canine	2018_11	intense	1.55
15	Canine	2018_12	intense	0
15	Canine	2019_01	intense	0
15	Canine	2019_02	intense	1.59
15	Canine	2019_03	intense	0
15	Canine	2019_04	intense	0
15	Canine	2019_05	intense	0.38
15	Canine	2019_06	intense	0.39
15	Canine	2019_07	intense	0.35
15	Canine	2019_08	intense	0
15	Canine	2019_09	intense	0.5
15	Canine	2019_10	intense	0.54
15	Canine	2019_11	intense	0
15	Feline	2018_08	intense	7.07
15	Feline	2018_09	intense	4.35
15	Feline	2018_10	intense	8.97
15	Feline	2018_11	intense	1.23
15	Feline	2018_12	intense	12.12
15	Feline	2019_01	intense	2.33
15	Feline	2019_02	intense	2.7
15	Feline	2019_03	intense	10
15	Feline	2019_04	intense	6.12
15	Feline	2019_05	intense	5.34
15	Feline	2019_06	intense	3.49
15	Feline	2019_07	intense	2.68
15	Feline	2019_08	intense	2.96
15	Feline	2019_09	intense	2.41
15	Feline	2019_10	intense	2.76
15	Feline	2019_11	intense	3.8
17	Canine	2018_08	intense	0
17	Canine	2018_09	intense	0.66
17	Canine	2018_10	intense	0.21
17	Canine	2018_11	intense	1.06
17	Canine	2018_12	intense	1.48
17	Canine	2019_01	intense	0.27
17	Canine	2019_02	intense	0.58
17	Canine	2019_03	intense	0.16
17	Canine	2019_04	intense	0.66
17	Canine	2019_05	intense	0.93
17	Canine	2019_06	intense	1.37
17	Canine	2019_07	intense	0.78
17	Canine	2019_08	intense	0.18
17	Canine	2019_09	intense	0.21
17	Canine	2019_10	intense	0.26
17	Canine	2019_11	intense	0.28
17	Feline	2018_08	intense	7.66
17	Feline	2018_09	intense	6.75
17	Feline	2018_10	intense	5.97
17	Feline	2018_11	intense	5.15
17	Feline	2018_12	intense	6.94
17	Feline	2019_01	intense	4.76
17	Feline	2019_02	intense	5.4
17	Feline	2019_03	intense	7.97
17	Feline	2019_04	intense	6.1
17	Feline	2019_05	intense	3.51
17	Feline	2019_06	intense	2.28
17	Feline	2019_07	intense	3.65
17	Feline	2019_08	intense	4.69
17	Feline	2019_09	intense	3.24
17	Feline	2019_10	intense	2.1
17	Feline	2019_11	intense	3.6
18	Canine	2018_08	intense	0.37
18	Canine	2018_09	intense	0.96
18	Canine	2018_10	intense	0
18	Canine	2018_11	intense	0
18	Canine	2018_12	intense	0.34
18	Canine	2019_01	intense	0.73
18	Canine	2019_02	intense	0.6
18	Canine	2019_03	intense	0.81
18	Canine	2019_04	intense	1.09
18	Canine	2019_05	intense	1.07
18	Canine	2019_06	intense	1.09
18	Canine	2019_07	intense	1.01
18	Canine	2019_08	intense	0.32
18	Canine	2019_09	intense	0.83
18	Canine	2019_10	intense	1.16
18	Canine	2019_11	intense	1.12
18	Feline	2018_08	intense	2.1
18	Feline	2018_09	intense	5.96
18	Feline	2018_10	intense	6.48
18	Feline	2018_11	intense	4.42
18	Feline	2018_12	intense	3.55
18	Feline	2019_01	intense	6.44
18	Feline	2019_02	intense	5.8
18	Feline	2019_03	intense	9.54
18	Feline	2019_04	intense	4.82
18	Feline	2019_05	intense	6.93
18	Feline	2019_06	intense	3.57
18	Feline	2019_07	intense	5.83
18	Feline	2019_08	intense	5.93
18	Feline	2019_09	intense	6.32
18	Feline	2019_10	intense	3.86
18	Feline	2019_11	intense	6.4
20	Canine	2018_08	intense	0.25
20	Canine	2018_09	intense	0.17
20	Canine	2018_10	intense	0.14
20	Canine	2018_11	intense	0.79
20	Canine	2018_12	intense	0
20	Canine	2019_01	intense	0.72
20	Canine	2019_02	intense	0
20	Canine	2019_03	intense	0.69
20	Canine	2019_04	intense	0
20	Canine	2019_05	intense	0
20	Canine	2019_06	intense	0
20	Canine	2019_07	intense	0
20	Canine	2019_08	intense	0.15
20	Canine	2019_09	intense	0.33
20	Canine	2019_10	intense	0.69
20	Canine	2019_11	intense	0
20	Feline	2018_08	intense	9.34
20	Feline	2018_09	intense	8.85
20	Feline	2018_10	intense	10.37
20	Feline	2018_11	intense	7.58
20	Feline	2018_12	intense	9.33
20	Feline	2019_01	intense	9.06
20	Feline	2019_02	intense	6.81
20	Feline	2019_03	intense	6.15
20	Feline	2019_04	intense	4.86
20	Feline	2019_05	intense	3.02
20	Feline	2019_06	intense	6.97
20	Feline	2019_07	intense	6.77
20	Feline	2019_08	intense	8.61
20	Feline	2019_09	intense	10.73
20	Feline	2019_10	intense	4.95
20	Feline	2019_11	intense	5.96
23	Canine	2018_08	intense	2.88
23	Canine	2018_09	intense	0.57
23	Canine	2018_10	intense	0
23	Canine	2018_11	intense	0
23	Canine	2018_12	intense	1.57
23	Canine	2019_01	intense	0.73
23	Canine	2019_02	intense	1.27
23	Canine	2019_03	intense	0
23	Canine	2019_04	intense	0
23	Canine	2019_05	intense	1.28
23	Canine	2019_06	intense	1.18
23	Canine	2019_07	intense	0.55
23	Canine	2019_08	intense	0.48
23	Canine	2019_09	intense	0.41
23	Canine	2019_10	intense	0.35
23	Canine	2019_11	intense	0.37
23	Feline	2018_08	intense	13.43
23	Feline	2018_09	intense	10
23	Feline	2018_10	intense	5.81
23	Feline	2018_11	intense	7.14
23	Feline	2018_12	intense	1.72
23	Feline	2019_01	intense	3.33
23	Feline	2019_02	intense	6.38
23	Feline	2019_03	intense	4
23	Feline	2019_04	intense	1.67
23	Feline	2019_05	intense	5.48
23	Feline	2019_06	intense	1.3
23	Feline	2019_07	intense	4.94
23	Feline	2019_08	intense	2.94
23	Feline	2019_09	intense	1.85
23	Feline	2019_10	intense	3.36
23	Feline	2019_11	intense	5.6
24	Canine	2018_08	intense	0
24	Canine	2018_09	intense	0.81
24	Canine	2018_10	intense	0.47
24	Canine	2018_11	intense	0
24	Canine	2018_12	intense	0.31
24	Canine	2019_01	intense	0.24
24	Canine	2019_02	intense	0.26
24	Canine	2019_03	intense	0.31
24	Canine	2019_04	intense	0
24	Canine	2019_05	intense	0
24	Canine	2019_06	intense	0.23
24	Canine	2019_07	intense	0
24	Canine	2019_08	intense	0.2
24	Canine	2019_09	intense	0.2
24	Canine	2019_10	intense	0.21
24	Canine	2019_11	intense	0.41
24	Feline	2018_08	intense	5.17
24	Feline	2018_09	intense	4.27
24	Feline	2018_10	intense	6.06
24	Feline	2018_11	intense	5
24	Feline	2018_12	intense	8.03
24	Feline	2019_01	intense	5.59
24	Feline	2019_02	intense	3.75
24	Feline	2019_03	intense	2.19
24	Feline	2019_04	intense	1.49
24	Feline	2019_05	intense	2.82
24	Feline	2019_06	intense	2.65
24	Feline	2019_07	intense	1.91
24	Feline	2019_08	intense	2.38
24	Feline	2019_09	intense	3.14
24	Feline	2019_10	intense	3.42
24	Feline	2019_11	intense	3.2
25	Canine	2018_08	intense	0.69
25	Canine	2018_09	intense	0.92
25	Canine	2018_10	intense	0.73
25	Canine	2018_11	intense	1.16
25	Canine	2018_12	intense	0.37
25	Canine	2019_01	intense	0.27
25	Canine	2019_02	intense	0.9
25	Canine	2019_03	intense	0.74
25	Canine	2019_04	intense	0.35
25	Canine	2019_05	intense	0.14
25	Canine	2019_06	intense	0.41
25	Canine	2019_07	intense	0.75
25	Canine	2019_08	intense	0.13
25	Canine	2019_09	intense	0.47
25	Canine	2019_10	intense	1.01
25	Canine	2019_11	intense	0.15
25	Feline	2018_08	intense	8.5
25	Feline	2018_09	intense	12.73
25	Feline	2018_10	intense	11.08
25	Feline	2018_11	intense	8.19
25	Feline	2018_12	intense	8.84
25	Feline	2019_01	intense	7.63
25	Feline	2019_02	intense	8.51
25	Feline	2019_03	intense	10.92
25	Feline	2019_04	intense	4.94
25	Feline	2019_05	intense	3.19
25	Feline	2019_06	intense	2.65
25	Feline	2019_07	intense	2.66
25	Feline	2019_08	intense	3.69
25	Feline	2019_09	intense	4.72
25	Feline	2019_10	intense	3.38
25	Feline	2019_11	intense	1.59
26	Canine	2018_08	intense	0.41
26	Canine	2018_09	intense	0.53
26	Canine	2018_10	intense	0.35
26	Canine	2018_11	intense	0
26	Canine	2018_12	intense	0.78
26	Canine	2019_01	intense	0
26	Canine	2019_02	intense	0
26	Canine	2019_03	intense	0.89
26	Canine	2019_04	intense	0
26	Canine	2019_05	intense	0
26	Canine	2019_06	intense	0
26	Canine	2019_07	intense	0.67
26	Canine	2019_08	intense	0
26	Canine	2019_09	intense	0
26	Canine	2019_10	intense	1.76
26	Canine	2019_11	intense	0
26	Feline	2018_08	intense	8.05
26	Feline	2018_09	intense	17.54
26	Feline	2018_10	intense	7.8
26	Feline	2018_11	intense	15.31
26	Feline	2018_12	intense	8.75
26	Feline	2019_01	intense	11.32
26	Feline	2019_02	intense	9.32
26	Feline	2019_03	intense	14.85
26	Feline	2019_04	intense	8
26	Feline	2019_05	intense	4.84
26	Feline	2019_06	intense	10.94
26	Feline	2019_07	intense	12.99
26	Feline	2019_08	intense	12.5
26	Feline	2019_09	intense	11.32
26	Feline	2019_10	intense	12.39
26	Feline	2019_11	intense	9.26
34	Canine	2018_08	intense	1.11
34	Canine	2018_09	intense	1.39
34	Canine	2018_10	intense	0
34	Canine	2018_11	intense	0
34	Canine	2018_12	intense	1.89
34	Canine	2019_01	intense	0
34	Canine	2019_02	intense	2.04
34	Canine	2019_03	intense	0
34	Canine	2019_04	intense	0
34	Canine	2019_05	intense	0
34	Canine	2019_06	intense	0
34	Canine	2019_07	intense	0
34	Canine	2019_08	intense	0.93
34	Canine	2019_09	intense	0
34	Canine	2019_10	intense	0.56
34	Canine	2019_11	intense	2.13
34	Feline	2018_08	intense	10.91
34	Feline	2018_09	intense	11.36
34	Feline	2018_10	intense	2.75
34	Feline	2018_11	intense	5.68
34	Feline	2018_12	intense	6.67
34	Feline	2019_01	intense	0
34	Feline	2019_02	intense	5.08
34	Feline	2019_03	intense	7.59
34	Feline	2019_04	intense	5.08
34	Feline	2019_05	intense	0
34	Feline	2019_06	intense	4.55
34	Feline	2019_07	intense	6.67
34	Feline	2019_08	intense	2.78
34	Feline	2019_09	intense	9.33
34	Feline	2019_10	intense	5.21
34	Feline	2019_11	intense	2.88
37	Canine	2018_08	intense	0.4
37	Canine	2018_09	intense	0.28
37	Canine	2018_10	intense	0.23
37	Canine	2018_11	intense	0.8
37	Canine	2018_12	intense	0.23
37	Canine	2019_01	intense	0.37
37	Canine	2019_02	intense	0.21
37	Canine	2019_03	intense	0.37
37	Canine	2019_04	intense	0.43
37	Canine	2019_05	intense	0.6
37	Canine	2019_06	intense	0.12
37	Canine	2019_07	intense	0.97
37	Canine	2019_08	intense	0.42
37	Canine	2019_09	intense	0.33
37	Canine	2019_10	intense	0
37	Canine	2019_11	intense	0.8
37	Feline	2018_08	intense	11.64
37	Feline	2018_09	intense	9.5
37	Feline	2018_10	intense	7.02
37	Feline	2018_11	intense	7.45
37	Feline	2018_12	intense	7.08
37	Feline	2019_01	intense	9.85
37	Feline	2019_02	intense	8.37
37	Feline	2019_03	intense	10.31
37	Feline	2019_04	intense	5.56
37	Feline	2019_05	intense	10.95
37	Feline	2019_06	intense	7.33
37	Feline	2019_07	intense	6.25
37	Feline	2019_08	intense	9.95
37	Feline	2019_09	intense	4.28
37	Feline	2019_10	intense	4.6
37	Feline	2019_11	intense	6.08
40	Canine	2018_08	intense	0.99
40	Canine	2018_09	intense	2.11
40	Canine	2018_10	intense	1.75
40	Canine	2018_11	intense	0
40	Canine	2018_12	intense	1.43
40	Canine	2019_01	intense	7.41
40	Canine	2019_02	intense	4.76
40	Canine	2019_03	intense	1.54
40	Canine	2019_04	intense	1.75
40	Canine	2019_05	intense	0
40	Canine	2019_06	intense	0
40	Canine	2019_07	intense	1.37
40	Canine	2019_08	intense	0
40	Canine	2019_09	intense	0
40	Canine	2019_10	intense	1.67
40	Canine	2019_11	intense	0
40	Feline	2018_08	intense	9.38
40	Feline	2018_09	intense	3.97
40	Feline	2018_10	intense	7.32
40	Feline	2018_11	intense	0
40	Feline	2018_12	intense	2.33
40	Feline	2019_01	intense	8.7
40	Feline	2019_02	intense	6.25
40	Feline	2019_03	intense	6.67
40	Feline	2019_04	intense	3.92
40	Feline	2019_05	intense	3.33
40	Feline	2019_06	intense	0
40	Feline	2019_07	intense	0.96
40	Feline	2019_08	intense	2.25
40	Feline	2019_09	intense	2.13
40	Feline	2019_10	intense	4.17
40	Feline	2019_11	intense	4.17
44	Canine	2018_08	intense	0.42
44	Canine	2018_09	intense	0.32
44	Canine	2018_10	intense	0.86
44	Canine	2018_11	intense	0.22
44	Canine	2018_12	intense	0.54
44	Canine	2019_01	intense	0.51
44	Canine	2019_02	intense	0.98
44	Canine	2019_03	intense	0.28
44	Canine	2019_04	intense	0.62
44	Canine	2019_05	intense	0
44	Canine	2019_06	intense	0
44	Canine	2019_07	intense	0
44	Canine	2019_08	intense	0.26
44	Canine	2019_09	intense	0
44	Canine	2019_10	intense	0.29
44	Canine	2019_11	intense	0.76
44	Feline	2018_08	intense	7.14
44	Feline	2018_09	intense	9.74
44	Feline	2018_10	intense	8.91
44	Feline	2018_11	intense	6.67
44	Feline	2018_12	intense	10.4
44	Feline	2019_01	intense	9.59
44	Feline	2019_02	intense	8.18
44	Feline	2019_03	intense	8.05
44	Feline	2019_04	intense	4.82
44	Feline	2019_05	intense	4.85
44	Feline	2019_06	intense	8.82
44	Feline	2019_07	intense	4.03
44	Feline	2019_08	intense	2.38
44	Feline	2019_09	intense	5.81
44	Feline	2019_10	intense	4.21
44	Feline	2019_11	intense	5.48
49	Canine	2018_08	intense	0.87
49	Canine	2018_09	intense	1.98
49	Canine	2018_10	intense	1.27
49	Canine	2018_11	intense	2.03
49	Canine	2018_12	intense	1.56
49	Canine	2019_01	intense	2.84
49	Canine	2019_02	intense	1.75
49	Canine	2019_03	intense	1.48
49	Canine	2019_04	intense	0.43
49	Canine	2019_05	intense	0.74
49	Canine	2019_06	intense	0.2
49	Canine	2019_07	intense	0.15
49	Canine	2019_08	intense	0.84
49	Canine	2019_09	intense	0.21
49	Canine	2019_10	intense	0.34
49	Canine	2019_11	intense	0
49	Feline	2018_08	intense	10.17
49	Feline	2018_09	intense	12.15
49	Feline	2018_10	intense	14.65
49	Feline	2018_11	intense	12.16
49	Feline	2018_12	intense	14.04
49	Feline	2019_01	intense	12.14
49	Feline	2019_02	intense	12.71
49	Feline	2019_03	intense	11.4
49	Feline	2019_04	intense	6.38
49	Feline	2019_05	intense	7.87
49	Feline	2019_06	intense	0.82
49	Feline	2019_07	intense	2.19
49	Feline	2019_08	intense	2.13
49	Feline	2019_09	intense	1.52
49	Feline	2019_10	intense	9.68
49	Feline	2019_11	intense	2.99
57	Canine	2018_08	intense	0.91
57	Canine	2018_09	intense	0.18
57	Canine	2018_10	intense	0.8
57	Canine	2018_11	intense	0.35
57	Canine	2018_12	intense	0.9
57	Canine	2019_01	intense	0.9
57	Canine	2019_02	intense	0.8
57	Canine	2019_03	intense	0.56
57	Canine	2019_04	intense	0.41
57	Canine	2019_05	intense	0
57	Canine	2019_06	intense	1.2
57	Canine	2019_07	intense	0.92
57	Canine	2019_08	intense	1.35
57	Canine	2019_09	intense	0
57	Canine	2019_10	intense	0.82
57	Canine	2019_11	intense	0.48
57	Feline	2018_08	intense	11.38
57	Feline	2018_09	intense	10.48
57	Feline	2018_10	intense	13.11
57	Feline	2018_11	intense	8.72
57	Feline	2018_12	intense	11.22
57	Feline	2019_01	intense	11.71
57	Feline	2019_02	intense	12.73
57	Feline	2019_03	intense	14.02
57	Feline	2019_04	intense	5.17
57	Feline	2019_05	intense	9.42
57	Feline	2019_06	intense	6.82
57	Feline	2019_07	intense	8.7
57	Feline	2019_08	intense	4.79
57	Feline	2019_09	intense	6.86
57	Feline	2019_10	intense	4.05
57	Feline	2019_11	intense	3.33
58	Canine	2018_08	intense	0.75
58	Canine	2018_09	intense	0.58
58	Canine	2018_10	intense	0.98
58	Canine	2018_11	intense	0.79
58	Canine	2018_12	intense	1.97
58	Canine	2019_01	intense	0.81
58	Canine	2019_02	intense	0
58	Canine	2019_03	intense	0.52
58	Canine	2019_04	intense	1.38
58	Canine	2019_05	intense	0.69
58	Canine	2019_06	intense	0
58	Canine	2019_07	intense	0.4
58	Canine	2019_08	intense	0.83
58	Canine	2019_09	intense	1.23
58	Canine	2019_10	intense	0.4
58	Canine	2019_11	intense	0
58	Feline	2018_08	intense	10.27
58	Feline	2018_09	intense	6.84
58	Feline	2018_10	intense	7.32
58	Feline	2018_11	intense	4.09
58	Feline	2018_12	intense	7.92
58	Feline	2019_01	intense	7.11
58	Feline	2019_02	intense	14.49
58	Feline	2019_03	intense	12.17
58	Feline	2019_04	intense	7.14
58	Feline	2019_05	intense	5.17
58	Feline	2019_06	intense	4
58	Feline	2019_07	intense	2.72
58	Feline	2019_08	intense	5.29
58	Feline	2019_09	intense	4.04
58	Feline	2019_10	intense	4.73
58	Feline	2019_11	intense	3.55
5	Canine	2018_08	light	0.92
5	Canine	2018_09	light	0.44
5	Canine	2018_10	light	0.4
5	Canine	2018_11	light	0.94
5	Canine	2018_12	light	0.96
5	Canine	2019_01	light	0.44
5	Canine	2019_02	light	0
5	Canine	2019_03	light	0
5	Canine	2019_04	light	1.41
5	Canine	2019_05	light	0.62
5	Canine	2019_06	light	0.8
5	Canine	2019_07	light	0.96
5	Canine	2019_08	light	0.62
5	Canine	2019_09	light	0
5	Canine	2019_10	light	1.04
5	Canine	2019_11	light	1.05
5	Feline	2018_08	light	9.76
5	Feline	2018_09	light	9.59
5	Feline	2018_10	light	4.86
5	Feline	2018_11	light	7.75
5	Feline	2018_12	light	7.5
5	Feline	2019_01	light	3.82
5	Feline	2019_02	light	2.92
5	Feline	2019_03	light	4.23
5	Feline	2019_04	light	3.82
5	Feline	2019_05	light	3.66
5	Feline	2019_06	light	6.09
5	Feline	2019_07	light	4.69
5	Feline	2019_08	light	5.68
5	Feline	2019_09	light	15.15
5	Feline	2019_10	light	6.41
5	Feline	2019_11	light	4.29
7	Canine	2018_08	light	0.4
7	Canine	2018_09	light	0.37
7	Canine	2018_10	light	0.62
7	Canine	2018_11	light	0.46
7	Canine	2018_12	light	0.61
7	Canine	2019_01	light	0.21
7	Canine	2019_02	light	0.65
7	Canine	2019_03	light	0.23
7	Canine	2019_04	light	0.42
7	Canine	2019_05	light	0
7	Canine	2019_06	light	0.65
7	Canine	2019_07	light	0.48
7	Canine	2019_08	light	0.37
7	Canine	2019_09	light	0.57
7	Canine	2019_10	light	0.39
7	Canine	2019_11	light	0
7	Feline	2018_08	light	6.23
7	Feline	2018_09	light	4.5
7	Feline	2018_10	light	5.32
7	Feline	2018_11	light	7
7	Feline	2018_12	light	1.73
7	Feline	2019_01	light	1.83
7	Feline	2019_02	light	3.02
7	Feline	2019_03	light	5.26
7	Feline	2019_04	light	1.95
7	Feline	2019_05	light	1.49
7	Feline	2019_06	light	2.88
7	Feline	2019_07	light	7.73
7	Feline	2019_08	light	5.23
7	Feline	2019_09	light	4.86
7	Feline	2019_10	light	4.78
7	Feline	2019_11	light	6.6
8	Canine	2018_08	light	0.32
8	Canine	2018_09	light	0.55
8	Canine	2018_10	light	0.21
8	Canine	2018_11	light	0.5
8	Canine	2018_12	light	0.37
8	Canine	2019_01	light	0.5
8	Canine	2019_02	light	0.08
8	Canine	2019_03	light	0.5
8	Canine	2019_04	light	0.63
8	Canine	2019_05	light	0.07
8	Canine	2019_06	light	0.37
8	Canine	2019_07	light	0.23
8	Canine	2019_08	light	0.73
8	Canine	2019_09	light	0.34
8	Canine	2019_10	light	0.45
8	Canine	2019_11	light	0.54
8	Feline	2018_08	light	7.41
8	Feline	2018_09	light	5.59
8	Feline	2018_10	light	5.16
8	Feline	2018_11	light	5.24
8	Feline	2018_12	light	8.27
8	Feline	2019_01	light	4.82
8	Feline	2019_02	light	8.4
8	Feline	2019_03	light	5.41
8	Feline	2019_04	light	6.77
8	Feline	2019_05	light	5.58
8	Feline	2019_06	light	6.95
8	Feline	2019_07	light	6.84
8	Feline	2019_08	light	6.64
8	Feline	2019_09	light	5.23
8	Feline	2019_10	light	4.35
8	Feline	2019_11	light	4.72
9	Canine	2018_08	light	0.99
9	Canine	2018_09	light	0.98
9	Canine	2018_10	light	0.74
9	Canine	2018_11	light	1.37
9	Canine	2018_12	light	1.58
9	Canine	2019_01	light	1.68
9	Canine	2019_02	light	0.84
9	Canine	2019_03	light	1.08
9	Canine	2019_04	light	1.73
9	Canine	2019_05	light	1.43
9	Canine	2019_06	light	1.44
9	Canine	2019_07	light	1.27
9	Canine	2019_08	light	1.58
9	Canine	2019_09	light	1.51
9	Canine	2019_10	light	1.32
9	Canine	2019_11	light	1.48
9	Feline	2018_08	light	6.61
9	Feline	2018_09	light	6.69
9	Feline	2018_10	light	4.64
9	Feline	2018_11	light	2.05
9	Feline	2018_12	light	5.34
9	Feline	2019_01	light	3.88
9	Feline	2019_02	light	4.29
9	Feline	2019_03	light	3.44
9	Feline	2019_04	light	5.98
9	Feline	2019_05	light	1.84
9	Feline	2019_06	light	5.66
9	Feline	2019_07	light	3.66
9	Feline	2019_08	light	4.9
9	Feline	2019_09	light	3.9
9	Feline	2019_10	light	4.17
9	Feline	2019_11	light	2.63
10	Canine	2018_08	light	1.07
10	Canine	2018_09	light	1.04
10	Canine	2018_10	light	0.52
10	Canine	2018_11	light	0.8
10	Canine	2018_12	light	1.23
10	Canine	2019_01	light	0.84
10	Canine	2019_02	light	0.39
10	Canine	2019_03	light	0.47
10	Canine	2019_04	light	0.43
10	Canine	2019_05	light	0.77
10	Canine	2019_06	light	0.58
10	Canine	2019_07	light	0.83
10	Canine	2019_08	light	1.02
10	Canine	2019_09	light	0.53
10	Canine	2019_10	light	0.77
10	Canine	2019_11	light	0.52
10	Feline	2018_08	light	7.99
10	Feline	2018_09	light	8.3
10	Feline	2018_10	light	8.94
10	Feline	2018_11	light	6.38
10	Feline	2018_12	light	10.65
10	Feline	2019_01	light	7.27
10	Feline	2019_02	light	7.41
10	Feline	2019_03	light	6.61
10	Feline	2019_04	light	4.98
10	Feline	2019_05	light	3.69
10	Feline	2019_06	light	3.54
10	Feline	2019_07	light	5.09
10	Feline	2019_08	light	4.5
10	Feline	2019_09	light	4.5
10	Feline	2019_10	light	5.19
10	Feline	2019_11	light	4.86
16	Canine	2018_08	light	0.52
16	Canine	2018_09	light	0.97
16	Canine	2018_10	light	0.63
16	Canine	2018_11	light	0.5
16	Canine	2018_12	light	0.74
16	Canine	2019_01	light	1.12
16	Canine	2019_02	light	0.89
16	Canine	2019_03	light	0.39
16	Canine	2019_04	light	0.64
16	Canine	2019_05	light	0.68
16	Canine	2019_06	light	0.68
16	Canine	2019_07	light	0.47
16	Canine	2019_08	light	0.91
16	Canine	2019_09	light	0.6
16	Canine	2019_10	light	0.49
16	Canine	2019_11	light	0.31
16	Feline	2018_08	light	8.64
16	Feline	2018_09	light	7.5
16	Feline	2018_10	light	5.78
16	Feline	2018_11	light	6.88
16	Feline	2018_12	light	11.87
16	Feline	2019_01	light	5.21
16	Feline	2019_02	light	9.25
16	Feline	2019_03	light	6.51
16	Feline	2019_04	light	8.52
16	Feline	2019_05	light	10.81
16	Feline	2019_06	light	9.76
16	Feline	2019_07	light	9.05
16	Feline	2019_08	light	5.14
16	Feline	2019_09	light	11.37
16	Feline	2019_10	light	6.15
16	Feline	2019_11	light	9.42
22	Canine	2018_08	light	0
22	Canine	2018_09	light	0.72
22	Canine	2018_10	light	0.69
22	Canine	2018_11	light	0.25
22	Canine	2018_12	light	0
22	Canine	2019_01	light	0.26
22	Canine	2019_02	light	0.32
22	Canine	2019_03	light	0.5
22	Canine	2019_04	light	0.22
22	Canine	2019_05	light	0.73
22	Canine	2019_06	light	1.34
22	Canine	2019_07	light	0.66
22	Canine	2019_08	light	0.84
22	Canine	2019_09	light	0.4
22	Canine	2019_10	light	1.15
22	Canine	2019_11	light	1.09
22	Feline	2018_08	light	11.82
22	Feline	2018_09	light	3.8
22	Feline	2018_10	light	10.94
22	Feline	2018_11	light	12.98
22	Feline	2018_12	light	20
22	Feline	2019_01	light	12.5
22	Feline	2019_02	light	9.76
22	Feline	2019_03	light	13.33
22	Feline	2019_04	light	15.62
22	Feline	2019_05	light	14.85
22	Feline	2019_06	light	9.3
22	Feline	2019_07	light	12.31
22	Feline	2019_08	light	10.16
22	Feline	2019_09	light	13.82
22	Feline	2019_10	light	9.09
22	Feline	2019_11	light	6.04
27	Canine	2018_08	light	0.85
27	Canine	2018_09	light	0
27	Canine	2018_10	light	0.62
27	Canine	2018_11	light	0.72
27	Canine	2018_12	light	1.74
27	Canine	2019_01	light	1.05
27	Canine	2019_02	light	0
27	Canine	2019_03	light	0
27	Canine	2019_04	light	0
27	Canine	2019_05	light	0
27	Canine	2019_06	light	0
27	Canine	2019_07	light	0
27	Canine	2019_08	light	2.7
27	Canine	2019_09	light	0
27	Canine	2019_10	light	0.52
27	Canine	2019_11	light	0.49
27	Feline	2018_08	light	1.61
27	Feline	2018_09	light	4.11
27	Feline	2018_10	light	11.11
27	Feline	2018_11	light	12.77
27	Feline	2018_12	light	19.05
27	Feline	2019_01	light	17.39
27	Feline	2019_02	light	7.89
27	Feline	2019_03	light	9.09
27	Feline	2019_04	light	18.37
27	Feline	2019_05	light	22.73
27	Feline	2019_06	light	8.11
27	Feline	2019_07	light	26.67
27	Feline	2019_08	light	14.75
27	Feline	2019_09	light	14.29
27	Feline	2019_10	light	7.22
27	Feline	2019_11	light	8.79
28	Canine	2018_08	light	0.54
28	Canine	2018_09	light	0.99
28	Canine	2018_10	light	0.55
28	Canine	2018_11	light	0
28	Canine	2018_12	light	1.8
28	Canine	2019_01	light	1.52
28	Canine	2019_02	light	0.74
28	Canine	2019_03	light	0.39
28	Canine	2019_04	light	0
28	Canine	2019_05	light	1.08
28	Canine	2019_06	light	1.15
28	Canine	2019_07	light	1.08
28	Canine	2019_08	light	0.6
28	Canine	2019_09	light	0.97
28	Canine	2019_10	light	1.21
28	Canine	2019_11	light	1.01
28	Feline	2018_08	light	5.56
28	Feline	2018_09	light	14.29
28	Feline	2018_10	light	9.48
28	Feline	2018_11	light	9.32
28	Feline	2018_12	light	10.23
28	Feline	2019_01	light	4.85
28	Feline	2019_02	light	13
28	Feline	2019_03	light	10.99
28	Feline	2019_04	light	12.94
28	Feline	2019_05	light	8.54
28	Feline	2019_06	light	14.29
28	Feline	2019_07	light	9.82
28	Feline	2019_08	light	7.63
28	Feline	2019_09	light	15.04
28	Feline	2019_10	light	10.48
28	Feline	2019_11	light	12.37
30	Canine	2018_08	light	1.18
30	Canine	2018_09	light	0.44
30	Canine	2018_10	light	0.86
30	Canine	2018_11	light	1.3
30	Canine	2018_12	light	3.5
30	Canine	2019_01	light	0.88
30	Canine	2019_02	light	0
30	Canine	2019_03	light	0.85
30	Canine	2019_04	light	1.52
30	Canine	2019_05	light	0.75
30	Canine	2019_06	light	0
30	Canine	2019_07	light	0
30	Canine	2019_08	light	0
30	Canine	2019_09	light	0.49
30	Canine	2019_10	light	3.52
30	Canine	2019_11	light	0.99
30	Feline	2018_08	light	6.73
30	Feline	2018_09	light	5
30	Feline	2018_10	light	8.16
30	Feline	2018_11	light	0.86
30	Feline	2018_12	light	7.25
30	Feline	2019_01	light	7.69
30	Feline	2019_02	light	6.12
30	Feline	2019_03	light	2.22
30	Feline	2019_04	light	3.23
30	Feline	2019_05	light	1.56
30	Feline	2019_06	light	2.7
30	Feline	2019_07	light	1.3
30	Feline	2019_08	light	2.56
30	Feline	2019_09	light	5.71
30	Feline	2019_10	light	3.08
30	Feline	2019_11	light	0.93
32	Canine	2018_08	light	0.9
32	Canine	2018_09	light	1.62
32	Canine	2018_10	light	0.78
32	Canine	2018_11	light	1.22
32	Canine	2018_12	light	0.87
32	Canine	2019_01	light	1.07
32	Canine	2019_02	light	1.13
32	Canine	2019_03	light	0.35
32	Canine	2019_04	light	0.66
32	Canine	2019_05	light	1.26
32	Canine	2019_06	light	0
32	Canine	2019_07	light	0.36
32	Canine	2019_08	light	1.06
32	Canine	2019_09	light	0.2
32	Canine	2019_10	light	0.43
32	Canine	2019_11	light	0
32	Feline	2018_08	light	9.73
32	Feline	2018_09	light	6.44
32	Feline	2018_10	light	10.68
32	Feline	2018_11	light	8.3
32	Feline	2018_12	light	5.39
32	Feline	2019_01	light	5.66
32	Feline	2019_02	light	7.49
32	Feline	2019_03	light	5.69
32	Feline	2019_04	light	6.44
32	Feline	2019_05	light	5.24
32	Feline	2019_06	light	6.81
32	Feline	2019_07	light	5.58
32	Feline	2019_08	light	7.2
32	Feline	2019_09	light	5.31
32	Feline	2019_10	light	8.46
32	Feline	2019_11	light	5.18
33	Canine	2018_08	light	0.85
33	Canine	2018_09	light	0
33	Canine	2018_10	light	2.01
33	Canine	2018_11	light	0
33	Canine	2018_12	light	1.62
33	Canine	2019_01	light	0.85
33	Canine	2019_02	light	0.52
33	Canine	2019_03	light	0.97
33	Canine	2019_04	light	2.23
33	Canine	2019_05	light	0.41
33	Canine	2019_06	light	0
33	Canine	2019_07	light	0.43
33	Canine	2019_08	light	0.57
33	Canine	2019_09	light	0.54
33	Canine	2019_10	light	1.42
33	Canine	2019_11	light	0
33	Feline	2018_08	light	8.47
33	Feline	2018_09	light	4.62
33	Feline	2018_10	light	3.03
33	Feline	2018_11	light	3.85
33	Feline	2018_12	light	3.57
33	Feline	2019_01	light	7.79
33	Feline	2019_02	light	1.85
33	Feline	2019_03	light	3.7
33	Feline	2019_04	light	2.99
33	Feline	2019_05	light	5.19
33	Feline	2019_06	light	6.9
33	Feline	2019_07	light	1.23
33	Feline	2019_08	light	5.36
33	Feline	2019_09	light	5
33	Feline	2019_10	light	9.62
33	Feline	2019_11	light	2.13
41	Canine	2018_08	light	1.06
41	Canine	2018_09	light	0.7
41	Canine	2018_10	light	0.79
41	Canine	2018_11	light	0.72
41	Canine	2018_12	light	0.78
41	Canine	2019_01	light	0.92
41	Canine	2019_02	light	1.04
41	Canine	2019_03	light	0.71
41	Canine	2019_04	light	1.07
41	Canine	2019_05	light	0.58
41	Canine	2019_06	light	0.99
41	Canine	2019_07	light	0.42
41	Canine	2019_08	light	1.02
41	Canine	2019_09	light	1.59
41	Canine	2019_10	light	0.96
41	Canine	2019_11	light	1.12
41	Feline	2018_08	light	6.75
41	Feline	2018_09	light	6.49
41	Feline	2018_10	light	10.87
41	Feline	2018_11	light	4.57
41	Feline	2018_12	light	4.09
41	Feline	2019_01	light	2.61
41	Feline	2019_02	light	6.54
41	Feline	2019_03	light	7.38
41	Feline	2019_04	light	8.76
41	Feline	2019_05	light	5.02
41	Feline	2019_06	light	9.69
41	Feline	2019_07	light	4.58
41	Feline	2019_08	light	5.26
41	Feline	2019_09	light	7.84
41	Feline	2019_10	light	6.32
41	Feline	2019_11	light	6.92
43	Canine	2018_08	light	0.69
43	Canine	2018_09	light	0.63
43	Canine	2018_10	light	0.76
43	Canine	2018_11	light	0.91
43	Canine	2018_12	light	0.48
43	Canine	2019_01	light	1.12
43	Canine	2019_02	light	0.23
43	Canine	2019_03	light	0.32
43	Canine	2019_04	light	0.25
43	Canine	2019_05	light	0.73
43	Canine	2019_06	light	0.81
43	Canine	2019_07	light	0.39
43	Canine	2019_08	light	0.44
43	Canine	2019_09	light	0.59
43	Canine	2019_10	light	0.91
43	Canine	2019_11	light	1.35
43	Feline	2018_08	light	10.62
43	Feline	2018_09	light	7.78
43	Feline	2018_10	light	11.07
43	Feline	2018_11	light	9.06
43	Feline	2018_12	light	4.4
43	Feline	2019_01	light	5.7
43	Feline	2019_02	light	7.46
43	Feline	2019_03	light	7.35
43	Feline	2019_04	light	3.1
43	Feline	2019_05	light	6.52
43	Feline	2019_06	light	4.82
43	Feline	2019_07	light	3.67
43	Feline	2019_08	light	3.05
43	Feline	2019_09	light	1.82
43	Feline	2019_10	light	2.79
43	Feline	2019_11	light	2.11
46	Canine	2018_08	light	0.95
46	Canine	2018_09	light	0.83
46	Canine	2018_10	light	0.98
46	Canine	2018_11	light	0.7
46	Canine	2018_12	light	1
46	Canine	2019_01	light	0.99
46	Canine	2019_02	light	0.52
46	Canine	2019_03	light	0.63
46	Canine	2019_04	light	1.19
46	Canine	2019_05	light	0.8
46	Canine	2019_06	light	0.89
46	Canine	2019_07	light	1.1
46	Canine	2019_08	light	0.99
46	Canine	2019_09	light	1.18
46	Canine	2019_10	light	1.34
46	Canine	2019_11	light	0.99
46	Feline	2018_08	light	6.69
46	Feline	2018_09	light	6.9
46	Feline	2018_10	light	4.85
46	Feline	2018_11	light	7.59
46	Feline	2018_12	light	6.4
46	Feline	2019_01	light	4.41
46	Feline	2019_02	light	7.2
46	Feline	2019_03	light	5.52
46	Feline	2019_04	light	5.41
46	Feline	2019_05	light	6.76
46	Feline	2019_06	light	6.7
46	Feline	2019_07	light	6.81
46	Feline	2019_08	light	7.74
46	Feline	2019_09	light	4.06
46	Feline	2019_10	light	4.4
46	Feline	2019_11	light	5.53
48	Canine	2018_08	light	0.26
48	Canine	2018_09	light	0.68
48	Canine	2018_10	light	0
48	Canine	2018_11	light	0.57
48	Canine	2018_12	light	1.09
48	Canine	2019_01	light	0.83
48	Canine	2019_02	light	0
48	Canine	2019_03	light	0
48	Canine	2019_04	light	0.68
48	Canine	2019_05	light	1.42
48	Canine	2019_06	light	0
48	Canine	2019_07	light	0
48	Canine	2019_08	light	0.38
48	Canine	2019_09	light	0
48	Canine	2019_10	light	0.75
48	Canine	2019_11	light	0
48	Feline	2018_08	light	1.83
48	Feline	2018_09	light	6.8
48	Feline	2018_10	light	5.56
48	Feline	2018_11	light	3.6
48	Feline	2018_12	light	6.25
48	Feline	2019_01	light	4.63
48	Feline	2019_02	light	6.25
48	Feline	2019_03	light	9.43
48	Feline	2019_04	light	5.88
48	Feline	2019_05	light	2.78
48	Feline	2019_06	light	5.31
48	Feline	2019_07	light	4.17
48	Feline	2019_08	light	6.98
48	Feline	2019_09	light	6.82
48	Feline	2019_10	light	0
48	Feline	2019_11	light	2.78
50	Canine	2018_08	light	0
50	Canine	2018_09	light	0.61
50	Canine	2018_10	light	0.31
50	Canine	2018_11	light	0
50	Canine	2018_12	light	1.27
50	Canine	2019_01	light	0.29
50	Canine	2019_02	light	0
50	Canine	2019_03	light	1.61
50	Canine	2019_04	light	1.01
50	Canine	2019_05	light	2.2
50	Canine	2019_06	light	0
50	Canine	2019_07	light	0.31
50	Canine	2019_08	light	0.86
50	Canine	2019_09	light	0.35
50	Canine	2019_10	light	0.64
50	Canine	2019_11	light	0
50	Feline	2018_08	light	7.56
50	Feline	2018_09	light	12.1
50	Feline	2018_10	light	10.19
50	Feline	2018_11	light	8.18
50	Feline	2018_12	light	6.67
50	Feline	2019_01	light	10.4
50	Feline	2019_02	light	6.25
50	Feline	2019_03	light	6.5
50	Feline	2019_04	light	11.7
50	Feline	2019_05	light	11.2
50	Feline	2019_06	light	6.73
50	Feline	2019_07	light	9.59
50	Feline	2019_08	light	9.79
50	Feline	2019_09	light	8.15
50	Feline	2019_10	light	3.7
50	Feline	2019_11	light	5.07
51	Canine	2018_08	light	0.69
51	Canine	2018_09	light	0.22
51	Canine	2018_10	light	0.82
51	Canine	2018_11	light	0.43
51	Canine	2018_12	light	1.05
51	Canine	2019_01	light	0.18
51	Canine	2019_02	light	0.23
51	Canine	2019_03	light	0.46
51	Canine	2019_04	light	0.66
51	Canine	2019_05	light	0
51	Canine	2019_06	light	0.28
51	Canine	2019_07	light	0.22
51	Canine	2019_08	light	0.42
51	Canine	2019_09	light	0.22
51	Canine	2019_10	light	0.47
51	Canine	2019_11	light	0.5
51	Feline	2018_08	light	7.78
51	Feline	2018_09	light	6.67
51	Feline	2018_10	light	8.62
51	Feline	2018_11	light	7.91
51	Feline	2018_12	light	6.45
51	Feline	2019_01	light	6.55
51	Feline	2019_02	light	10.46
51	Feline	2019_03	light	10.88
51	Feline	2019_04	light	8.53
51	Feline	2019_05	light	6.98
51	Feline	2019_06	light	7.44
51	Feline	2019_07	light	8.14
51	Feline	2019_08	light	9.63
51	Feline	2019_09	light	8.39
51	Feline	2019_10	light	9.42
51	Feline	2019_11	light	6.88
55	Canine	2018_08	light	1.28
55	Canine	2018_09	light	0.22
55	Canine	2018_10	light	0.41
55	Canine	2018_11	light	0.22
55	Canine	2018_12	light	0.28
55	Canine	2019_01	light	0.38
55	Canine	2019_02	light	0.86
55	Canine	2019_03	light	0.76
55	Canine	2019_04	light	0
55	Canine	2019_05	light	0.25
55	Canine	2019_06	light	0.56
55	Canine	2019_07	light	1.67
55	Canine	2019_08	light	2.58
55	Canine	2019_09	light	2.15
55	Canine	2019_10	light	1.5
55	Canine	2019_11	light	2.51
55	Feline	2018_08	light	11.03
55	Feline	2018_09	light	11.45
55	Feline	2018_10	light	9.54
55	Feline	2018_11	light	12.56
55	Feline	2018_12	light	8.7
55	Feline	2019_01	light	6.28
55	Feline	2019_02	light	8
55	Feline	2019_03	light	8.11
55	Feline	2019_04	light	10.5
55	Feline	2019_05	light	9.05
55	Feline	2019_06	light	12.26
55	Feline	2019_07	light	7.63
55	Feline	2019_08	light	9.95
55	Feline	2019_09	light	6.18
55	Feline	2019_10	light	7.41
55	Feline	2019_11	light	6.33
59	Canine	2018_08	light	1.09
59	Canine	2018_09	light	0.83
59	Canine	2018_10	light	0.57
59	Canine	2018_11	light	0.34
59	Canine	2018_12	light	0.39
59	Canine	2019_01	light	0.61
59	Canine	2019_02	light	0.48
59	Canine	2019_03	light	0.43
59	Canine	2019_04	light	0.58
59	Canine	2019_05	light	1.37
59	Canine	2019_06	light	0.9
59	Canine	2019_07	light	0.64
59	Canine	2019_08	light	0.65
59	Canine	2019_09	light	1.43
59	Canine	2019_10	light	1.05
59	Canine	2019_11	light	0.84
59	Feline	2018_08	light	9.73
59	Feline	2018_09	light	9.86
59	Feline	2018_10	light	8.31
59	Feline	2018_11	light	8.03
59	Feline	2018_12	light	6.94
59	Feline	2019_01	light	4.01
59	Feline	2019_02	light	5.59
59	Feline	2019_03	light	6.19
59	Feline	2019_04	light	8.15
59	Feline	2019_05	light	7.76
59	Feline	2019_06	light	9.09
59	Feline	2019_07	light	7.17
59	Feline	2019_08	light	7.69
59	Feline	2019_09	light	5.45
59	Feline	2019_10	light	6.6
59	Feline	2019_11	light	5.31

## Sheet: Table5_6
Practice_ID	Group	Canine_pre-intervention_aminoglycoside_percentage	Canine_post-intervention_aminoglycoside_percentage	Canine_pre-intervention_amphenicol_percentage	Canine_post-intervention_amphenicol_percentage	Canine_pre-intervention_beta_lactam_percentage	Canine_post-intervention_beta_lactam_percentage	Canine_pre-intervention_fluoroquinolone_percentage	Canine_post-intervention_fluoroquinolone_percentage	Canine_pre-intervention_fusidic_acid_percentage	Canine_post-intervention_fusidic_acid_percentage	Canine_pre-intervention_lincosamide_percentage	Canine_post-intervention_lincosamide_percentage	Canine_pre-intervention_macrolide_percentage	Canine_post-intervention_macrolide_percentage	Canine_pre-intervention_nitroimidazole_percentage	Canine_post-intervention_nitroimidazole_percentage	Canine_pre-intervention_nitroimidazole_macrolide_percentage	Canine_post-intervention_nitroimidazole_macrolide_percentage	Canine_pre-intervention_antim_other_percentage	Canine_post-intervention_antim_other_percentage	Canine_pre-intervention_sulphonamide_percentage	Canine_post-intervention_sulphonamide_percentage	Canine_pre-intervention_tetracycline_percentage	Canine_post-intervention_tetracycline_percentage	Canine_pre-intervention_amoxicillin_percentage	Canine_post-intervention_amoxicillin_percentage	Canine_pre-intervention_clavulanic_acid_potentiated_amoxicillin_percentage	Canine_post-intervention_clavulanic_acid_potentiated_amoxicillin_percentage	Canine_pre-intervention_cephalosporin_generation_one_percentage	Canine_post-intervention_cephalosporin_generation_one_percentage	Canine_pre-intervention_cephalosporin_generation_two_percentage	Canine_post-intervention_cephalosporin_generation_two_percentage	Canine_pre-intervention_cephalosporin_generation_three_percentage	Canine_post-intervention_cephalosporin_generation_three_percentage	Canine_pre-intervention_penicillin_percentage	Canine_post-intervention_penicillin_percentage	Canine_pre-intervention_other_beta_lactam_percentage	Canine_post-intervention_other_beta_lactam_percentage	Feline_pre-intervention_aminoglycoside_percentage	Feline_post-intervention_aminoglycoside_percentage	Feline_pre-intervention_amphenicol_percentage	Feline_post-intervention_amphenicol_percentage	Feline_pre-intervention_beta_lactam_percentage	Feline_post-intervention_beta_lactam_percentage	Feline_pre-intervention_fluoroquinolone_percentage	Feline_post-intervention_fluoroquinolone_percentage	Feline_pre-intervention_fusidic_acid_percentage	Feline_post-intervention_fusidic_acid_percentage
3	control	15.3	8.24	2.68	6.07	24.92	35.46	2.68	2.8	24.13	17.57	1.42	2.8	0	0	15.46	11.2	0	0	12.15	14.93	0.47	0	0.79	0.93	0	0	63.92	68.42	34.18	30.26	0	0.44	1.9	0.88	0	0	24.92	35.46	10.53	3.41	7.24	10.23	59.21	63.07	0	1.14	14.47	9.66
4	control	8.1	2.26	11.54	21.19	33.2	27.12	5.06	2.54	14.37	18.93	12.55	11.86	0	0	1.62	1.13	0	0	12.55	14.69	0.61	0	0.4	0.28	0	0	68.29	71.88	25	26.04	1.22	0	5.49	2.08	0	0	33.2	27.12	4.65	2.47	1.16	2.47	65.12	55.56	1.16	0	18.6	22.22
12	control	12.71	12.02	0.8	1.17	35.29	39.59	1.51	1.96	20.18	17.6	5.07	3.52	0	0	12.89	11.63	0	0.2	10.93	11.93	0	0	0.62	0.39	0	0	79.35	73.09	17.13	23.21	0.25	0	3.02	3.7	0	0	35.29	39.59	0.44	0.5	0.22	0	75.99	75.62	1.1	1	12.11	12.69
13	control	11.79	3.91	4.97	8.91	35.17	42.66	1.47	0.31	19.34	13.75	4.79	3.12	0	0	8.29	10.94	0	0	11.05	14.22	0	0	3.13	2.19	0	0	81.15	80.22	17.28	18.68	0	0	1.57	1.1	0	0	35.17	42.66	6.29	2.54	0	2.03	77.99	75.13	0	0	6.92	9.64
19	control	16.57	10.07	4.88	4.89	38.46	43.26	2.37	5.19	24.56	11.41	6.07	4.89	0	0.15	3.85	5.33	0	0	3.25	14.81	0	0	0	0	0	0	86.54	87.33	13.08	12.67	0	0	0.38	0	0	0	38.46	43.26	5.13	5.22	1.03	2.01	76.41	76.71	0.51	0.8	14.87	6.43
21	control	3.89	1.76	11.92	14.06	50.36	50	1.58	2.72	9.37	11.5	0.24	0.48	0	0	9.61	8.79	0.49	1.12	11.07	9.58	0	0	1.46	0	9.42	13.42	84.06	80.51	3.86	4.15	0	0	2.66	1.92	0	0	50.36	50	0.77	0	2.31	4.2	83.08	80.67	0	0	9.23	5.04
29	control	7.11	3.41	4.21	3.72	34.21	30.96	5.53	6.5	18.68	10.22	7.11	14.55	0	0	9.21	17.65	1.84	1.86	9.21	10.84	0	0	2.89	0.31	18.46	18	72.31	66	7.69	13	0	0	1.54	3	0	0	34.21	30.96	2.29	1.5	0.76	1.5	74.05	63.16	0	3.76	9.16	9.77
31	control	10.1	3.26	7.77	13.99	36.27	38.23	2.07	2.56	18.39	17.95	8.29	2.1	0.26	0	8.29	5.83	0	0	8.55	15.85	0	0	0	0.23	0	0	82.86	81.1	15.71	18.9	0	0	1.43	0	0	0	36.27	38.23	1.2	1.6	3.61	4	68.67	72.8	0	0	8.43	12
35	control	5.27	3.56	3.99	3.73	45.81	48.05	1.44	1.44	16.92	14.92	2.08	2.8	0	0.08	9.1	9.83	0.16	0.08	13.65	14.15	0	0	1.6	1.36	2.61	2.82	73.69	73.72	22.65	22.57	0	0.18	1.05	0.71	0	0	45.81	48.05	2.62	1.27	0.14	1.11	77.1	76.27	0.83	1.59	12.41	12.58
36	control	13.57	4.09	1.56	2.95	38.07	45.45	2.03	3.18	24.65	15	3.59	5	0	0	9.52	7.27	0	0	6.08	16.36	0	0	0.94	0.68	1.23	2.5	65.98	73	22.13	21.5	0	0	3.69	0.5	0	0	38.07	45.45	6.02	0	0	0	59.4	61.96	2.26	0	20.3	17.39
38	control	5.54	0.54	20.09	18.5	47.46	53.89	1.62	1.74	14.9	10.99	1.73	0.8	0	0	6.47	7.77	0	0	1.62	4.83	0	0	0.58	0.94	0.24	0.25	84.91	85.07	14.36	13.18	0.49	0.5	0	1	0	0	47.46	53.89	1.81	0.23	3.12	2.98	81.12	83.26	0.66	2.06	8.21	7.34
39	control	17.57	0.96	5.41	2.4	40.54	63.94	0	4.33	25.68	11.06	1.35	3.37	0	0	4.05	4.33	0	0	2.7	9.13	1.35	0	1.35	0.48	0	0	66.67	90.23	26.67	6.02	3.33	0	3.33	1.5	0	2.26	40.54	63.94	0	0.87	6.25	0.87	81.25	84.35	0	1.74	12.5	6.09
42	control	16.73	4.39	3.95	5.48	40.98	47.37	3.95	5.7	26.13	16.01	2.26	2.41	0	0	1.5	6.14	0	0	4.51	12.5	0	0	0	0	11.01	6.48	73.39	75	14.22	18.06	0	0	1.38	0.46	0	0	40.98	47.37	3.85	0	0	6.12	78.85	65.31	0	0	13.46	18.37
45	control	6.33	6.23	0.32	0.89	40.51	44.51	12.34	10.68	6.96	7.12	9.49	4.75	0	0	12.34	12.17	0.32	0	11.08	13.65	0	0	0.32	0	11.72	4.67	85.94	94	0	0	0.78	0	1.56	1.33	0	0	40.51	44.51	1.64	0	0	0	70.49	76.67	3.28	3.33	11.48	15
47	control	8.15	5.1	9.82	5.46	45.59	40.44	3.83	2.91	16.47	15.12	3.33	7.83	0	0	5.66	6.92	0	0.18	6.66	15.85	0	0	0.5	0.18	0	0	68.25	58.11	28.47	39.19	0	0	3.28	2.7	0	0	45.59	40.44	2.23	1.28	2.23	3.85	69.64	70.94	0.89	0.85	11.61	9.4
52	control	14.63	6.15	10.75	6.3	47.56	55.64	4.1	3.07	15.3	13.32	2.77	2.78	0	0	0	1.02	0	0.15	4.88	11.57	0	0	0	0	0.93	0	54.78	48.16	40.79	49.74	0	0	3.5	2.11	0	0	47.56	55.64	3.79	2.05	1.52	4.62	75	74.87	0	1.03	15.91	8.21
53	control	7.39	11.53	13.3	10.59	31.03	29.6	1.48	0.62	20.2	15.26	12.32	5.61	0	0	5.91	8.41	0	0	8.37	18.38	0	0	0	0	0	0	80.95	60	19.05	40	0	0	0	0	0	0	31.03	29.6	1.41	7.95	5.63	4.55	61.97	65.91	1.41	0	8.45	4.55
54	control	10.68	7.84	12.93	12.37	39.07	43.65	2.14	2.98	16.33	14.12	3.34	3.24	0.11	0.06	8.27	6.54	0.16	0	5.59	8.87	0.11	0	1.26	0.32	3.51	0.74	77.42	78.04	16.97	20.47	0	0	0.7	0.59	0	0	39.07	43.65	4.47	6	2.15	4.67	81.29	77.78	0.99	0.89	6.13	4
56	control	8.77	4.53	3.36	7.97	61.29	58.55	3.48	4.39	15.62	13.67	0.25	0.29	0.12	0.07	0	0.88	0	0.37	4.73	7.24	0	0	2.36	2.05	22.34	20.22	64.67	63.55	12.59	15.86	0	0	0.41	0.37	0	0	61.29	58.55	3.28	0.69	0.58	0.46	85.55	87.04	0.77	1.16	7.71	7.18
60	control	13.73	4.85	6.44	9.24	38.67	42.09	2.52	2.02	19.33	10.03	5.19	5.5	0.02	0	6.8	8.27	0.45	0.23	4.96	15.55	0	0	1.89	2.22	2.3	1.6	74.47	76.81	21.32	20.76	0	0.07	1.92	0.76	0	0	38.67	42.09	3.97	1.37	5.71	6.62	66.75	70.47	1.74	1.22	9.74	8.52
1	intense	10.96	3.98	0.3	0	38.52	34.75	7.11	8.75	27.56	29.97	3.26	4.24	0	0	6.81	5.84	0	0	5.48	12.47	0	0	0	0	1.15	1.53	98.08	96.95	0.77	0.76	0	0	0	0.76	0	0	38.52	34.75	2.79	3.64	0	0	50.28	60	24.58	8.18	16.2	18.18
2	intense	9.83	5.62	12.56	14.11	35.43	34.96	1.18	2	17.54	16.48	2.25	5.24	0	0	10.07	8.61	0	0	10.07	12.36	0.47	0	0.59	0.62	0.33	0	78.6	78.21	20.4	21.79	0	0	0.67	0	0	0	35.43	34.96	3.13	2.56	5.33	3.99	62.07	64.67	1.25	1.14	10.66	11.68
6	intense	6.79	1	4.98	5.5	49.77	40.5	2.71	5	20.36	19.5	4.07	7	0.45	0	0.9	6	0	2	8.6	12.5	0	0	1.36	1	0	0	76.36	81.48	20.91	18.52	0.91	0	1.82	0	0	0	49.77	40.5	5.77	0	0.96	4.71	73.08	58.82	5.77	1.18	10.58	11.76
11	intense	6.23	8.03	11.48	8.84	37.38	42.57	9.18	3.61	13.11	14.86	7.54	0.8	0	0	5.25	6.83	0	0	6.23	8.43	0	0	3.61	6.02	13.16	5.66	48.25	76.42	29.82	15.09	0	0	8.77	2.83	0	0	37.38	42.57	3.48	1.18	3.48	1.18	66.96	78.82	12.17	2.35	9.57	9.41
14	intense	3.76	2.61	3.26	6.54	46.62	39.05	2.63	2.61	19.3	27.94	4.39	1.63	0.13	0	7.64	5.07	0	0	12.16	14.54	0	0	0.13	0	11.56	10.04	63.98	72.38	23.39	17.15	0	0	1.08	0.42	0	0	46.62	39.05	2.14	2.02	0.61	1.21	73.7	74.49	1.53	0.81	14.68	14.57
15	intense	12.99	3.2	5.19	3.89	29.87	45.08	2.6	1.6	21.43	21.97	1.3	0	0	0	10.39	9.84	0	0	11.69	12.36	0	0	4.55	2.06	0	0	84.78	90.86	15.22	9.14	0	0	0	0	0	0	29.87	45.08	3.85	1.97	3.85	1.97	65.38	68.47	1.92	1.48	17.31	13.79
17	intense	9.9	10.75	5.99	8.51	48.05	46.55	1.04	3.53	17.19	11.88	2.99	2.25	0.13	0.16	7.42	4.49	0	0	7.03	10.91	0	0.16	0.26	0.8	0	2.41	70.73	72.76	23.85	22.41	1.36	0	4.07	2.41	0	0	48.05	46.55	4.83	3.08	2.97	5.29	68.03	67.4	0.37	1.76	11.15	10.13
18	intense	6.69	3.79	5.19	5.87	44.54	42.05	1.5	3.03	19.81	13.45	0.96	2.65	0	0.09	13.39	16.38	0	0.19	7.51	11.65	0	0	0.41	0.85	3.99	15.54	75.15	57.88	19.33	24.1	0	0	1.53	2.48	0	0	44.54	42.05	1.41	1.01	0.71	5.86	84.1	76.77	2.12	2.63	6.71	6.46
20	intense	10.39	5.01	1.34	2.44	45.99	41.6	0.93	0.14	22.22	22.49	5.14	7.32	0	0	5.25	5.96	0	0	7.82	14.77	0	0	0.93	0.27	6.49	3.58	75.39	66.78	16.33	27.36	0	0	1.79	2.28	0	0	45.99	41.6	3.81	1.59	0.4	0.23	76.15	71.75	0	0.46	12.63	14.58
23	intense	11.6	5.32	6	8.37	37.6	31.56	0.8	3.42	26.8	23.95	6.4	3.42	0	0	4	6.08	0	0	5.2	17.49	0	0	1.6	0.38	0	0	69.15	80.72	23.4	19.28	0	0	7.45	0	0	0	37.6	31.56	0	2.17	9.38	4.35	70.31	57.61	3.12	1.09	6.25	16.3
24	intense	5.83	0.73	22.4	29.18	27.5	37.54	1.28	0.88	21.31	15.54	1.64	2.49	0.18	0	11.66	8.5	0	0	7.47	4.11	0	0	0.73	1.03	0	0	78.15	71.88	21.19	28.12	0	0	0.66	0	0	0	27.5	37.54	1.6	1.03	3.21	7.73	65.78	64.95	5.35	2.58	11.76	14.95
25	intense	9.96	4.89	5.45	9.92	46.15	50.27	2.94	3.12	21.04	14.95	2.16	2.85	0	0	0	0.54	0	0	12.03	13.18	0	0	0.26	0.27	3.56	1.62	77.3	89.46	16.51	7.84	0.19	0.27	2.44	0.81	0	0	46.15	50.27	3.76	3.51	0.58	3.95	77.75	73.68	2.31	1.75	10.69	10.09
26	intense	13.18	7.14	2.07	4.89	45.74	46.24	0.78	1.13	20.41	17.67	0.26	1.5	0	0	1.55	3.01	10.85	4.51	3.36	11.65	0	0	1.81	2.26	1.13	3.25	72.32	79.67	24.86	16.26	0	0	1.69	0.81	0	0	45.74	46.24	0	1.95	1.18	1.3	78.24	86.36	2.35	0	8.24	3.9
34	intense	15.56	3.6	2.22	10.07	49.63	48.92	1.48	2.88	22.22	13.67	0	1.44	0	0	2.22	5.76	0	0	6.67	13.67	0	0	0	0	0	0	85.07	89.71	10.45	8.82	0	0	4.48	1.47	0	0	49.63	48.92	0	1.39	0	0	83.05	77.78	0	0	13.56	19.44
37	intense	10.14	3.53	9.25	6.13	38.22	45.42	0.89	2.27	20.28	17.04	5.13	3.95	0	0	6.3	4.03	0.17	0	9.64	17.38	0	0	0	0.25	1.17	2.4	80.32	86.14	15.45	10.35	0.44	0	2.62	1.11	0	0	38.22	45.42	6.82	1.32	2.62	2.63	69.03	71.38	0.79	0.33	12.34	15.46
40	intense	6.78	1.16	5.08	6.98	47.46	43.02	8.47	3.49	16.95	15.12	1.69	2.33	0	0	9.32	10.47	0.85	0	0.85	17.44	1.69	0	0.85	0	8.93	0	85.71	100	3.57	0	0	0	1.79	0	0	0	47.46	43.02	4.17	0.78	0	0.78	72.22	78.12	1.39	0	12.5	13.28
44	intense	3.62	2.7	14.48	13.13	49.2	56.76	1.74	1.16	16.89	10.81	0.54	1.74	0	0	3.08	1.93	0.27	0	9.25	10.04	0	0.19	0.94	1.54	0	0	88.28	94.22	8.17	5.44	1.63	0	1.91	0.34	0	0	49.2	56.76	2.04	0.88	5.61	8.77	70.92	71.05	1.53	0	9.18	12.28
49	intense	8.97	6.46	4.28	6.09	46.48	44.21	6.22	1.71	18.25	17.66	8.66	4.99	0	0	0.1	1.95	0.1	0	5.61	16.57	0.2	0	1.12	0.37	20.18	6.34	67.76	86.78	8.99	6.89	0	0	1.75	0	0.22	0	46.48	44.21	5.49	4.92	1.69	2.46	66.67	71.72	2.53	0.41	14.35	11.48
57	intense	19.48	21.32	2.6	2.51	37.95	31.87	2.52	3.03	18.3	22.05	0.84	1.46	0	0	9.66	8.25	0	0	8.23	8.15	0	0.42	0.42	0.94	33.19	27.54	54.42	59.02	10.84	13.11	0	0	1.55	0.33	0	0	37.95	31.87	4	6.99	1.5	0.54	67.5	74.19	7.5	2.15	12	6.99
58	intense	11.58	6.25	4.73	2.21	34.04	35.66	1.42	3.31	22.22	15.07	8.51	2.94	0	0	9.22	9.93	1.65	1.47	5.2	22.43	0	0	1.42	0.74	0	0	74.31	83.51	19.44	14.43	0	0	6.25	2.06	0	0	34.04	35.66	6.82	2.01	0.45	1.34	64.09	67.79	0.45	2.68	15	11.41
5	light	9.31	6.97	6.93	6.06	45.24	38.79	1.3	3.33	19.7	21.21	1.52	4.24	0	0.3	7.14	5.45	0.22	0.91	7.58	12.73	0	0	1.08	0	0	0	88.52	89.06	9.57	7.03	0	0.78	1.91	3.12	0	0	45.24	38.79	5.16	1.29	6.1	5.81	63.85	74.19	1.41	1.29	17.84	11.61
7	light	16.26	9.06	7.26	11.4	38.03	41.96	2.47	2.05	16.4	13.3	3.19	4.53	0	0	7.26	7.16	0	0	8.13	10.09	0	0	1.02	0.44	6.49	10.1	73.28	75.26	18.7	14.29	0.38	0	1.15	0.35	0	0	38.03	41.96	3.45	0.87	2.68	2.17	76.25	68.7	0	1.3	9.58	14.35
8	light	7.97	3.12	12.54	14.97	39.44	43.02	1.62	1.74	22.28	17.17	2.59	2.66	0.1	0	5.58	6.66	0.3	0.87	6.14	8.63	0	0	1.42	1.15	1.42	0.32	80.05	86.23	17.63	12.06	0	0.21	0.9	1.17	0	0	39.44	43.02	4.15	1.29	1.97	2.81	71.48	72.4	1.86	0.94	12.02	12.87
9	light	15.61	8.28	2.83	5.96	35.52	39.24	6.11	7.87	22.39	17.13	3.34	1.56	0	0.12	6.42	5.56	0.61	0.17	6.47	13.19	0	0	0.71	0.93	9.82	6.78	63.73	70.94	26.17	19.32	0	0	0.28	2.95	0	0	35.52	39.24	8.71	7.26	0.6	1.21	63.96	62.5	2.1	1.21	15.02	17.34
10	light	3.79	2.61	2.18	4.72	44.39	41.58	3.18	3.24	18.41	18.17	2.41	1.09	0	0	10.87	10.96	0	0	14.24	17.32	0	0	0.54	0.31	0.86	1.03	61.47	77.86	35.34	20.26	0.09	0	2.24	0.84	0	0	44.39	41.58	0.65	0.96	1.94	2.04	70.75	66.59	1.08	0.6	10.97	13.58
16	light	16.98	9.37	2.98	4.55	49.56	55.02	3.06	2.31	20.19	8.85	0.77	0.8	0	0.08	0	2.79	0.74	0.84	5.53	15.11	0.15	0	0.04	0.28	7.96	6.67	63.86	62.61	27.24	29.93	0	0	0.16	0.8	0	0	49.56	55.02	7.08	6.38	1.63	1.02	77.11	76.28	1.36	2.55	10.35	7.14
22	light	12.39	5.31	12.97	9.92	34.69	38.13	1.02	2.83	20.85	20.19	2.48	4.25	0.15	0	6.85	5.79	2.92	2.24	4.81	10.63	0	0	0.87	0.71	1.68	6.5	81.09	78.95	16.39	11.46	0	0	0.84	3.1	0	0	34.69	38.13	6.37	4.21	0	0.53	70.7	67.89	1.27	0	8.92	13.16
27	light	8.55	6.96	1.47	1.47	42.77	54.21	1.77	2.56	20.65	13.19	8.85	4.4	0	0	7.08	10.62	0	0	8.85	6.59	0	0	0	0	2.07	0	93.1	100	4.14	0	0.69	0	0	0	0	0	42.77	54.21	8.11	0.92	0	0	70.27	81.65	1.8	0.92	9.91	10.09
28	light	17.3	14.61	8.82	9.68	39.77	45.92	1.83	1.14	18.14	7.78	2	0.76	0	0	7.65	13.28	0	0	3.33	5.88	0	0	1.16	0.95	0.84	0	80.75	75.62	14.64	18.6	0	0	3.77	5.79	0	0	39.77	45.92	4.05	3.76	2.7	6.77	72.97	75.94	0	3.01	8.11	3.76
30	light	8.45	2.41	1.01	2.81	42.57	39.76	5.07	4.02	17.91	25.7	2.7	0.4	0	0	8.11	8.84	0.68	0.8	10.81	12.85	0	0	2.7	2.41	0	0	52.38	72.73	46.03	27.27	0	0	1.59	0	0	0	42.57	39.76	5.1	1.35	0	0	74.49	68.92	4.08	0	6.12	20.27
32	light	4.08	2.96	2.16	4.93	49.04	44.66	4.44	3.12	15.47	16.75	0.48	0.49	0.24	0	7.55	6.73	0	0	16.19	19.38	0	0	0.36	0.99	0	0	91.2	96.69	5.62	2.94	0	0	3.18	0.37	0	0	49.04	44.66	1.34	0.38	2.35	1.89	78.52	74.72	1.34	1.51	11.41	15.85
33	light	10.23	4.96	3.3	6.87	53.47	54.2	5.28	4.58	19.14	17.56	5.94	1.15	0	0	0	0	0	0	2.64	10.69	0	0	0	0	9.88	4.93	82.72	86.62	4.32	6.34	0	0	0	0	0	0	53.47	54.2	2.27	0	0	1.59	79.55	73.02	1.14	1.59	11.36	14.29
41	light	7.46	5.04	4.19	6.54	41.62	41.36	4.12	3.55	17.15	15.03	2.95	1.96	0	0	5.89	5.98	0	0	16.36	19.98	0	0	0.26	0.56	0	0	70.6	60.05	27.99	37.7	0	0	1.42	2.26	0	0	41.62	41.36	2.43	2.13	2.16	0.71	71.97	73.76	2.96	1.77	13.21	14.18
43	light	10.36	7.09	4.85	7.17	39.64	37.45	2.47	2.9	18.16	12.43	3.23	2.67	0	0	7.6	8.31	0	0	13.5	21.89	0	0	0.19	0.08	0	0	81.53	80.04	16.55	19.35	0	0	1.92	0.61	0	0	39.64	37.45	3.41	3.62	3.75	2.04	69.28	71.27	1.37	0.9	10.92	9.95
46	light	13.41	11.1	2.62	4.28	48.21	49.85	3.1	5.02	18.28	12.32	3.22	2.53	0.12	0.04	3.54	4.67	0.08	0.22	6.24	9.74	0.04	0	1.13	0.22	10.28	9.9	71.26	68.27	16.54	20.25	0	0	0.58	0.53	0	0.09	48.21	49.85	5.3	3.52	1.26	1.55	77.18	81.01	2.9	1.97	8.58	6.33
48	light	8.91	7.8	8.91	6.42	44.77	47.25	1.55	1.61	18.99	18.81	6.2	3.21	0	0	0.58	0.69	0	0	9.5	13.76	0	0	0.58	0.46	22.08	21.36	74.89	75.73	1.73	1.94	0	0	1.3	0.97	0	0	44.77	47.25	5.68	1.31	1.14	3.27	78.41	72.55	2.84	3.27	7.39	9.8
50	light	3.81	1.93	3.62	9.64	58.48	55.46	1.33	2.14	10.48	14.78	0.57	1.93	0	0	3.43	3.43	0	0	16.76	9.42	0	0	1.52	1.28	0.33	0	73.94	84.17	23.78	13.13	0	0	1.95	2.7	0	0	58.48	55.46	2.49	0.9	0.36	0.9	82.21	77.03	0	0	9.96	13.96
51	light	9.09	3.09	5.76	4.53	51.97	53.5	1.52	1.65	21.06	19.96	0	0.62	0.15	0	4.85	3.91	0	0	5.45	12.76	0	0	0.15	0	5.83	0.38	83.38	89.62	7.58	7.69	0.87	0.77	2.33	1.54	0	0	51.97	53.5	2.38	0.55	1.9	3.28	76.67	80.87	1.43	0	15.24	9.84
55	light	15.63	4.29	7.43	6.65	39.45	45.84	1.97	6.09	20.44	12.88	2.73	4.71	0	0	6.56	6.65	0	0	4.59	11.08	0	0	1.2	1.8	3.88	5.44	70.91	84.59	23.82	9.67	0	0	1.39	0.3	0	0	39.45	45.84	4.2	0.72	2.4	1.08	67.87	78.78	0.9	2.16	16.52	8.99
59	light	7.06	1.94	9.74	13.3	40.44	44.71	2.44	4.59	22.53	15.32	4.87	3.27	0.06	0.08	4.32	2.88	0.12	0	7.86	13.06	0	0	0.55	0.86	2.11	0.35	83.28	91.13	12.8	6.61	0	0	1.81	1.91	0	0	40.44	44.71	3.37	1.64	2.59	0.82	73.83	76.23	0.52	1.09	13.21	12.3
[truncated: 24 more columns]
